# Supplementary material for: cis-Aqua­bis(2,4-dichloro-6-formyl­phenolato-κ2 O,O′)(N,N-dimethyl­formamide-κO)nickel(II)
Source: Acta Crystallogr Sect E Struct Rep Online. 2008 Jul 26;64(Pt 8):m1068. doi: 10.1107/S1600536808022939 (PMC2961979; doi:10.1107/S1600536808022939)
Supplement: Supplementary file 1 [file e-64-m1068-sup1.cif]

##############################################################################
###                                                                        ###
###        Electronic paper (Acta Crystallographica Section E)             ###
###                                                                        ###
##############################################################################
#                                                                            #
# This CIF contains the data in a paper accepted for publication in Acta     #
# Crystallographica Section E. It conforms to the requirements of Notes      #
# for Authors for Section E, and has been peer reviewed under the auspices   #
# of the IUCr Commission on Journals.                                        #
#                                                                            #
# Full details of the Crystallographic Information File format               #
# are given in the paper "The Crystallographic Information File (CIF):       #
# a New Standard Archive File for Crystallography" by S. R. Hall, F. H.      #
# Allen and I. D. Brown [Acta Cryst. (1991), A47, 655-685].                  #
#                                                                            #
# The current version of the core CIF dictionary is obtainable from          #
# ftp://ftp.iucr.org/pub/cif_core.dic. The current version number is 2.4.    #
#                                                                            #
# Software is freely available for graphical display of the structure(s) in  #
# this CIF.  For information consult the CIF home page http://www.iucr.org/  #
# cif/home.html                                                              #
#                                                                            #
# This file may be used for bona fide research purposes within the           #
# scientific community so long as proper attribution is given to the journal # 
# article from which it was obtained.                                        #
#                                                                            #
##############################################################################
                                             
data_global
_audit_creation_method     'SHELX97'
_journal_date_recd_electronic     2008-06-15
_journal_date_accepted     2008-07-21
_journal_name_full     'Acta Crystallographica, Section E'
_journal_year     2008
_journal_volume     64
_journal_issue      8
_journal_page_first     m1068
_journal_page_last     m1068
_journal_paper_category     QM
_journal_coeditor_code     LH2644
_publ_contact_author_name     'Zhang, Shu-Hua '
_publ_contact_author_address
;
Key Laboratory of Nonferrous Metal Materials and Processing Technology
Department of Materials and Chemical Engineering
Guilin University of Technology
Ministry of Education
Guilin 541004
People's Republic of China
;
_publ_contact_author_email     zsh720108@163.com
_publ_contact_author_fax     '86 773 5896671'
_publ_contact_author_phone     '86 773 5896672'
_publ_section_title
;\
<i>cis</i>-Aquabis(2,4-dichloro-6-formylphenolato-\k^2^<i>O</i>,<i>O</i>')\
(<i>N</i>,<i>N</i>-dimethylformamide-\k<i>O</i>)nickel(II)
;
loop_
    _publ_author_name
    _publ_author_address
    'Fa-Yun Chen'
;
Department of Chemistry
Shangrao Normal University
Shangrao
Jiangxi 334001
People's Republic of China
;
    'Shu-Hua Zhang'
;
Key Laboratory of Nonferrous Metal Materials and Processing Technology
Department of Materials and Chemical Engineering
Guilin University of Technology
Ministry of Education
Guilin 541004
People's Republic of China
;
    'Chen-Min Ge'
;
Key Laboratory of Nonferrous Metal Materials and Processing Technology
Department of Materials and Chemical Engineering
Guilin University of Technology
Ministry of Education
Guilin 541004
People's Republic of China
;
data_I
_audit_creation_method     SHELXL97
_chemical_name_systematic
;
cis-Aquabis(2,4-dichloro-6-formylphenolato-\k^2^O,O')(N,N-dimethylformamide-
\kO)nickel(II)
;
_chemical_name_common     ?
_chemical_formula_moiety     'C17 H15 Cl4 N Ni O6'
_chemical_formula_sum     'C17 H15 Cl4 N Ni O6'
_chemical_formula_iupac     '[Ni (C7 H3 Cl2 O2)2 (C3 H7 N1 O1) (H2 O1)]'
_chemical_formula_weight     529.81
_chemical_melting_point     ?
_symmetry_cell_setting     monoclinic
_symmetry_space_group_name_H-M     'P 21/c'
_symmetry_space_group_name_Hall     '-P 2ybc'
loop_
    _symmetry_equiv_pos_as_xyz
    'x, y, z'
    '-x, y+1/2, -z+1/2'
    '-x, -y, -z'
    'x, -y-1/2, z-1/2'
_cell_length_a     10.404(2)
_cell_length_b     9.6130(19)
_cell_length_c     22.161(4)
_cell_angle_alpha     90.00
_cell_angle_beta     92.44(3)
_cell_angle_gamma     90.00
_cell_volume     2214.4(8)
_cell_formula_units_Z     4
_cell_measurement_reflns_used     3969
_cell_measurement_theta_min     1.8
_cell_measurement_theta_max     25.2
_cell_measurement_temperature     293(2)
_exptl_crystal_description     block
_exptl_crystal_colour     green
_exptl_crystal_size_max     0.48
_exptl_crystal_size_mid     0.40
_exptl_crystal_size_min     0.35
_exptl_crystal_density_diffrn     1.589
_exptl_crystal_density_meas     ?
_exptl_crystal_density_method     'not measured'
_exptl_crystal_F_000     1072
_exptl_absorpt_coefficient_mu     1.391
_exptl_absorpt_correction_type     multi-scan
_exptl_absorpt_process_details     '(SADABS; Sheldrick, 1996)'
_exptl_absorpt_correction_T_min     0.5548
_exptl_absorpt_correction_T_max     0.6417
_exptl_special_details
;
;
_diffrn_ambient_temperature     293(2)
_diffrn_radiation_type     MoK\a
_diffrn_radiation_wavelength     0.71073
_diffrn_radiation_source     'fine-focus sealed tube'
_diffrn_radiation_monochromator     graphite
_diffrn_measurement_device_type     'Bruker SMART CCD'
_diffrn_measurement_method     \w
_diffrn_detector_area_resol_mean     0
_diffrn_reflns_number     10765
_diffrn_reflns_av_R_equivalents     0.0356
_diffrn_reflns_av_sigmaI/netI     0.0396
_diffrn_reflns_theta_min     1.84
_diffrn_reflns_theta_max     25.20
_diffrn_reflns_theta_full     25.20
_diffrn_measured_fraction_theta_max     0.995
_diffrn_measured_fraction_theta_full     0.995
_diffrn_reflns_limit_h_min     -12
_diffrn_reflns_limit_h_max     12
_diffrn_reflns_limit_k_min     -11
_diffrn_reflns_limit_k_max     11
_diffrn_reflns_limit_l_min     -23
_diffrn_reflns_limit_l_max     26
_diffrn_standards_number     0
_diffrn_standards_interval_count     0
_diffrn_standards_interval_time     0
_diffrn_standards_decay_%     ?
_refine_special_details
;
Refinement of <i>F</i>^2^ against ALL reflections. The weighted <i>R</i>-factor
<i>wR</i> and goodness of fit <i>S</i> are based on <i>F</i>^2^, conventional
<i>R</i>-factors <i>R</i> are based on <i>F</i>, with <i>F</i> set to zero for
negative <i>F</i>^2^. The threshold expression of <i>F</i>^2^ >
\s(<i>F</i>^2^) is used only for calculating <i>R</i>-factors(gt) <i>etc</i>.
and is not relevant to the choice of reflections for refinement.
<i>R</i>-factors based on <i>F</i>^2^ are statistically about twice as large
as those based on <i>F</i>, and <i>R</i>-factors based on ALL data will be
even larger.
;
_reflns_number_total     3969
_reflns_number_gt     3010
_reflns_threshold_expression     I>2\s(I)
_refine_ls_structure_factor_coef     Fsqd
_refine_ls_matrix_type     full
_refine_ls_R_factor_all     0.0629
_refine_ls_R_factor_gt     0.0415
_refine_ls_wR_factor_gt     0.0978
_refine_ls_wR_factor_ref     0.1108
_refine_ls_goodness_of_fit_ref     1.072
_refine_ls_restrained_S_all     1.072
_refine_ls_number_reflns     3969
_refine_ls_number_parameters     266
_refine_ls_number_restraints     0
_refine_ls_hydrogen_treatment     mixed
_refine_ls_weighting_scheme     calc
_refine_ls_weighting_details
        'calc w = 1/[\s^2^(Fo^2^)+(0.0455P)^2^+2.189P] where P=(Fo^2^+2Fc^2^)/3'
_atom_sites_solution_hydrogens     geom
_atom_sites_solution_primary     direct
_atom_sites_solution_secondary     difmap
_refine_ls_shift/su_max     0.000
_refine_ls_shift/su_mean     0.000
_refine_diff_density_max     0.589
_refine_diff_density_min     -0.371
_refine_ls_extinction_method     none
_refine_ls_extinction_coef     ?
loop_
    _atom_type_symbol
    _atom_type_description
    _atom_type_scat_dispersion_real
    _atom_type_scat_dispersion_imag
    _atom_type_scat_source
    'C' 'C' 0.0033 0.0016
                         'International Tables Vol C Tables 4.2.6.8 and 6.1.1.4'
    'H' 'H' 0.0000 0.0000
                         'International Tables Vol C Tables 4.2.6.8 and 6.1.1.4'
    'N' 'N' 0.0061 0.0033
                         'International Tables Vol C Tables 4.2.6.8 and 6.1.1.4'
    'O' 'O' 0.0106 0.0060
                         'International Tables Vol C Tables 4.2.6.8 and 6.1.1.4'
    'Cl' 'Cl' 0.1484 0.1585
                         'International Tables Vol C Tables 4.2.6.8 and 6.1.1.4'
    'Ni' 'Ni' 0.3393 1.1124
                         'International Tables Vol C Tables 4.2.6.8 and 6.1.1.4'
_computing_data_collection     'SMART (Bruker, 2004)'
_computing_cell_refinement     'SAINT (Bruker, 2004)'
_computing_data_reduction     'SAINT (Bruker, 2004)'
_computing_structure_solution     'SHELXS97 (Sheldrick, 2008)'
_computing_structure_refinement     'SHELXL97 (Sheldrick, 2008)'
_computing_molecular_graphics     'SHELXTL (Sheldrick, 2008)'
_computing_publication_material     'SHELXTL (Sheldrick, 2008)'
loop_
    _atom_site_type_symbol
    _atom_site_label
    _atom_site_fract_x
    _atom_site_fract_y
    _atom_site_fract_z
    _atom_site_U_iso_or_equiv
    _atom_site_adp_type
    _atom_site_calc_flag
    _atom_site_refinement_flags
    _atom_site_occupancy
    _atom_site_disorder_assembly
    _atom_site_disorder_group
    Ni Ni1 0.20449(4) 0.95403(5) 0.46317(2) 0.03298(15) Uani d . 1 . .
    Cl Cl3 -0.19959(10) 0.74563(12) 0.37793(5) 0.0551(3) Uani d . 1 . .
    Cl Cl1 0.04788(11) 0.62415(13) 0.61561(5) 0.0620(3) Uani d . 1 . .
    Cl Cl4 -0.17775(12) 1.10954(17) 0.18744(5) 0.0754(4) Uani d . 1 . .
    Cl Cl2 0.48052(13) 0.70149(19) 0.75310(6) 0.0915(5) Uani d . 1 . .
    O O2 0.3577(2) 1.0446(3) 0.51032(11) 0.0395(6) Uani d . 1 . .
    O O1 0.1544(2) 0.8520(3) 0.53947(10) 0.0363(6) Uani d . 1 . .
    O O4 0.2662(2) 1.0551(3) 0.38720(11) 0.0439(7) Uani d . 1 . .
    O O6 0.1041(2) 1.1430(3) 0.48293(13) 0.0384(6) Uani d . 1 . .
    H H6A 0.0272 1.1332 0.4743 0.058 Uiso calc R 1 . .
    O O3 0.0510(2) 0.8740(3) 0.41437(10) 0.0374(6) Uani d . 1 . .
    O O5 0.3235(2) 0.7792(3) 0.44247(12) 0.0437(7) Uani d . 1 . .
    C C1 0.2302(3) 0.8212(4) 0.58538(15) 0.0335(8) Uani d . 1 . .
    C C7 0.4025(3) 1.0013(4) 0.55949(17) 0.0393(9) Uani d . 1 . .
    H H7A 0.4775 1.0444 0.5742 0.047 Uiso calc R 1 . .
    C C8 0.0074(3) 0.9226(4) 0.36312(16) 0.0335(8) Uani d . 1 . .
    C C9 -0.1159(3) 0.8770(4) 0.33844(16) 0.0381(9) Uani d . 1 . .
    C C5 0.4263(4) 0.8523(5) 0.64989(17) 0.0485(11) Uani d . 1 . .
    H H5A 0.5037 0.8981 0.6584 0.058 Uiso calc R 1 . .
    C C11 -0.1049(4) 1.0351(5) 0.25254(17) 0.0491(11) Uani d . 1 . .
    C C4 0.3865(4) 0.7480(5) 0.68905(18) 0.0536(12) Uani d . 1 . .
    C C13 0.0725(4) 1.0237(4) 0.32556(16) 0.0405(9) Uani d . 1 . .
    C C12 0.0161(4) 1.0781(5) 0.27125(17) 0.0491(11) Uani d . 1 . .
    H H12A 0.0604 1.1422 0.2486 0.059 Uiso calc R 1 . .
    C C6 0.3515(3) 0.8893(4) 0.59776(16) 0.0363(9) Uani d . 1 . .
    C C3 0.2688(4) 0.6781(5) 0.67818(19) 0.0531(11) Uani d . 1 . .
    H H3A 0.2423 0.6093 0.7044 0.064 Uiso calc R 1 . .
    C C14 0.2000(4) 1.0767(4) 0.34105(18) 0.0456(10) Uani d . 1 . .
    H H14A 0.2360 1.1341 0.3125 0.055 Uiso calc R 1 . .
    C C10 -0.1696(4) 0.9316(4) 0.28593(17) 0.0450(10) Uani d . 1 . .
    H H10A -0.2501 0.9005 0.2719 0.054 Uiso calc R 1 . .
    C C2 0.1946(4) 0.7137(4) 0.62829(18) 0.0424(9) Uani d . 1 . .
    N N1 0.3665(4) 0.5364(4) 0.43658(16) 0.0520(9) Uani d . 1 . .
    C C15 0.2951(4) 0.6490(5) 0.45053(17) 0.0454(10) Uani d . 1 . .
    H H15A 0.2169 0.6310 0.4678 0.054 Uiso calc R 1 . .
    C C16 0.4864(5) 0.5594(6) 0.4064(3) 0.0785(16) Uani d . 1 . .
    H H16A 0.5039 0.6574 0.4049 0.118 Uiso calc R 1 . .
    H H16B 0.4787 0.5230 0.3661 0.118 Uiso calc R 1 . .
    H H16C 0.5554 0.5131 0.4284 0.118 Uiso calc R 1 . .
    C C17 0.3215(7) 0.3854(5) 0.4433(3) 0.102(2) Uani d . 1 . .
    H H17A 0.2417 0.3840 0.4635 0.152 Uiso calc R 1 . .
    H H17B 0.3852 0.3339 0.4666 0.152 Uiso calc R 1 . .
    H H17C 0.3093 0.3440 0.4041 0.152 Uiso calc R 1 . .
    H H6B 0.098(4) 1.144(5) 0.5204(19) 0.053(14) Uiso d . 1 . .
loop_
    _atom_site_aniso_label
    _atom_site_aniso_U_11
    _atom_site_aniso_U_22
    _atom_site_aniso_U_33
    _atom_site_aniso_U_12
    _atom_site_aniso_U_13
    _atom_site_aniso_U_23
    Ni1 0.0240(2) 0.0404(3) 0.0343(3) -0.0019(2) -0.00076(18) 0.0032(2)
    Cl3 0.0426(6) 0.0615(7) 0.0608(7) -0.0183(5) -0.0015(5) -0.0011(5)
    Cl1 0.0498(6) 0.0627(8) 0.0729(8) -0.0140(6) -0.0032(5) 0.0246(6)
    Cl4 0.0634(8) 0.1139(12) 0.0473(7) 0.0148(7) -0.0164(6) 0.0139(7)
    Cl2 0.0638(8) 0.1517(15) 0.0571(8) 0.0273(9) -0.0192(6) 0.0263(8)
    O2 0.0269(13) 0.0485(16) 0.0427(15) -0.0026(12) -0.0017(11) 0.0023(12)
    O1 0.0250(12) 0.0498(16) 0.0338(13) -0.0039(11) -0.0017(10) 0.0079(12)
    O4 0.0331(14) 0.0597(18) 0.0389(15) -0.0096(13) 0.0006(12) 0.0086(13)
    O6 0.0254(13) 0.0477(17) 0.0420(16) 0.0006(11) 0.0006(11) 0.0018(13)
    O3 0.0291(13) 0.0466(16) 0.0362(14) -0.0065(11) -0.0026(11) 0.0037(12)
    O5 0.0376(15) 0.0380(16) 0.0558(17) 0.0015(12) 0.0049(12) -0.0017(13)
    C1 0.0301(19) 0.038(2) 0.0329(19) 0.0057(16) 0.0028(15) -0.0011(16)
    C7 0.0231(17) 0.049(2) 0.046(2) -0.0035(17) -0.0017(16) -0.0043(19)
    C8 0.0279(18) 0.038(2) 0.034(2) 0.0025(16) 0.0010(15) -0.0049(16)
    C9 0.033(2) 0.041(2) 0.040(2) -0.0006(17) 0.0021(16) -0.0042(17)
    C5 0.031(2) 0.071(3) 0.043(2) 0.010(2) -0.0048(17) -0.008(2)
    C11 0.042(2) 0.071(3) 0.033(2) 0.010(2) -0.0061(17) -0.002(2)
    C4 0.042(2) 0.082(3) 0.036(2) 0.018(2) -0.0031(18) 0.007(2)
    C13 0.033(2) 0.054(3) 0.035(2) -0.0012(18) 0.0016(16) -0.0016(18)
    C12 0.049(2) 0.059(3) 0.040(2) -0.001(2) 0.0009(19) 0.008(2)
    C6 0.0258(18) 0.047(2) 0.036(2) 0.0043(16) 0.0015(15) -0.0056(17)
    C3 0.045(2) 0.067(3) 0.047(2) 0.012(2) 0.004(2) 0.016(2)
    C14 0.043(2) 0.057(3) 0.038(2) -0.011(2) 0.0053(18) 0.0128(19)
    C10 0.031(2) 0.060(3) 0.044(2) 0.0008(19) -0.0034(17) -0.015(2)
    C2 0.038(2) 0.044(2) 0.045(2) 0.0038(18) 0.0032(17) 0.0064(19)
    N1 0.056(2) 0.041(2) 0.059(2) -0.0003(17) -0.0052(18) -0.0027(17)
    C15 0.040(2) 0.053(3) 0.043(2) -0.010(2) -0.0007(18) -0.003(2)
    C16 0.066(3) 0.075(4) 0.096(4) 0.020(3) 0.015(3) -0.009(3)
    C17 0.124(6) 0.037(3) 0.142(6) -0.015(3) -0.008(5) 0.001(3)
_geom_special_details
;
All e.s.d.'s (except the e.s.d. in the dihedral angle between two l.s. planes)
are estimated using the full covariance matrix. The cell e.s.d.'s are taken
into account individually in the estimation of e.s.d.'s in distances, angles
and torsion angles; correlations between e.s.d.'s in cell parameters are only
used when they are defined by crystal symmetry. An approximate (isotropic)
treatment of cell e.s.d.'s is used for estimating e.s.d.'s involving l.s.
planes.
;
loop_
    _geom_bond_atom_site_label_1
    _geom_bond_atom_site_label_2
    _geom_bond_site_symmetry_2
    _geom_bond_distance
    _geom_bond_publ_flag
    Ni1 O3 . 2.041(2) y
    Ni1 O1 . 2.041(2) y
    Ni1 O2 . 2.061(3) y
    Ni1 O4 . 2.070(3) y
    Ni1 O5 . 2.148(3) y
    Ni1 O6 . 2.150(3) y
    Cl3 C9 . 1.784(4) ?
    Cl1 C2 . 1.764(4) ?
    Cl4 C11 . 1.754(4) ?
    Cl2 C4 . 1.748(4) ?
    O2 C7 . 1.239(4) ?
    O1 C1 . 1.295(4) ?
    O4 C14 . 1.226(4) ?
    O6 H6A . 0.8200 ?
    O6 H6B . 0.83(4) ?
    O3 C8 . 1.292(4) ?
    O5 C15 . 1.301(5) ?
    C1 C6 . 1.437(5) ?
    C1 C2 . 1.463(5) ?
    C7 C6 . 1.483(5) ?
    C7 H7A . 0.9300 ?
    C8 C9 . 1.441(5) ?
    C8 C13 . 1.465(5) ?
    C9 C10 . 1.374(5) ?
    C5 C4 . 1.400(6) ?
    C5 C6 . 1.411(5) ?
    C5 H5A . 0.9300 ?
    C11 C12 . 1.372(6) ?
    C11 C10 . 1.426(6) ?
    C4 C3 . 1.408(6) ?
    C13 C12 . 1.416(5) ?
    C13 C14 . 1.448(5) ?
    C12 H12A . 0.9300 ?
    C3 C2 . 1.365(5) ?
    C3 H3A . 0.9300 ?
    C14 H14A . 0.9300 ?
    C10 H10A . 0.9300 ?
    N1 C15 . 1.356(5) ?
    N1 C16 . 1.456(6) ?
    N1 C17 . 1.534(6) ?
    C15 H15A . 0.9300 ?
    C16 H16A . 0.9600 ?
    C16 H16B . 0.9600 ?
    C16 H16C . 0.9600 ?
    C17 H17A . 0.9600 ?
    C17 H17B . 0.9600 ?
    C17 H17C . 0.9600 ?
loop_
    _geom_angle_atom_site_label_1
    _geom_angle_atom_site_label_2
    _geom_angle_atom_site_label_3
    _geom_angle_site_symmetry_1
    _geom_angle_site_symmetry_3
    _geom_angle
    _geom_angle_publ_flag
    O3 Ni1 O1 . . 92.08(10) ?
    O3 Ni1 O2 . . 177.03(10) ?
    O1 Ni1 O2 . . 90.12(10) ?
    O3 Ni1 O4 . . 90.51(10) ?
    O1 Ni1 O4 . . 176.71(10) ?
    O2 Ni1 O4 . . 87.36(10) ?
    O3 Ni1 O5 . . 92.13(10) ?
    O1 Ni1 O5 . . 88.33(10) ?
    O2 Ni1 O5 . . 89.92(10) ?
    O4 Ni1 O5 . . 89.55(11) ?
    O3 Ni1 O6 . . 92.88(10) ?
    O1 Ni1 O6 . . 95.38(10) ?
    O2 Ni1 O6 . . 84.93(10) ?
    O4 Ni1 O6 . . 86.51(11) ?
    O5 Ni1 O6 . . 173.65(10) ?
    C7 O2 Ni1 . . 123.9(2) ?
    C1 O1 Ni1 . . 126.3(2) ?
    C14 O4 Ni1 . . 125.1(2) ?
    Ni1 O6 H6A . . 109.5 ?
    Ni1 O6 H6B . . 106(3) ?
    H6A O6 H6B . . 96.5 ?
    C8 O3 Ni1 . . 124.5(2) ?
    C15 O5 Ni1 . . 126.0(2) ?
    O1 C1 C6 . . 123.1(3) ?
    O1 C1 C2 . . 120.6(3) ?
    C6 C1 C2 . . 116.3(3) ?
    O2 C7 C6 . . 128.0(3) ?
    O2 C7 H7A . . 116.0 ?
    C6 C7 H7A . . 116.0 ?
    O3 C8 C9 . . 119.8(3) ?
    O3 C8 C13 . . 125.9(3) ?
    C9 C8 C13 . . 114.4(3) ?
    C10 C9 C8 . . 121.9(4) ?
    C10 C9 Cl3 . . 119.8(3) ?
    C8 C9 Cl3 . . 118.3(3) ?
    C4 C5 C6 . . 121.4(4) ?
    C4 C5 H5A . . 119.3 ?
    C6 C5 H5A . . 119.3 ?
    C12 C11 C10 . . 120.1(4) ?
    C12 C11 Cl4 . . 119.0(3) ?
    C10 C11 Cl4 . . 120.9(3) ?
    C5 C4 C3 . . 120.9(4) ?
    C5 C4 Cl2 . . 121.1(4) ?
    C3 C4 Cl2 . . 118.0(3) ?
    C12 C13 C14 . . 114.5(4) ?
    C12 C13 C8 . . 122.9(3) ?
    C14 C13 C8 . . 122.7(3) ?
    C11 C12 C13 . . 119.2(4) ?
    C11 C12 H12A . . 120.4 ?
    C13 C12 H12A . . 120.4 ?
    C5 C6 C1 . . 119.4(4) ?
    C5 C6 C7 . . 116.9(3) ?
    C1 C6 C7 . . 123.7(3) ?
    C2 C3 C4 . . 118.5(4) ?
    C2 C3 H3A . . 120.8 ?
    C4 C3 H3A . . 120.8 ?
    O4 C14 C13 . . 127.9(4) ?
    O4 C14 H14A . . 116.0 ?
    C13 C14 H14A . . 116.0 ?
    C9 C10 C11 . . 121.5(4) ?
    C9 C10 H10A . . 119.3 ?
    C11 C10 H10A . . 119.3 ?
    C3 C2 C1 . . 123.6(4) ?
    C3 C2 Cl1 . . 117.6(3) ?
    C1 C2 Cl1 . . 118.9(3) ?
    C15 N1 C16 . . 118.1(4) ?
    C15 N1 C17 . . 124.0(4) ?
    C16 N1 C17 . . 117.4(4) ?
    O5 C15 N1 . . 127.4(4) ?
    O5 C15 H15A . . 116.3 ?
    N1 C15 H15A . . 116.3 ?
    N1 C16 H16A . . 109.5 ?
    N1 C16 H16B . . 109.5 ?
    H16A C16 H16B . . 109.5 ?
    N1 C16 H16C . . 109.5 ?
    H16A C16 H16C . . 109.5 ?
    H16B C16 H16C . . 109.5 ?
    N1 C17 H17A . . 109.5 ?
    N1 C17 H17B . . 109.5 ?
    H17A C17 H17B . . 109.5 ?
    N1 C17 H17C . . 109.5 ?
    H17A C17 H17C . . 109.5 ?
    H17B C17 H17C . . 109.5 ?
loop_
    _geom_hbond_atom_site_label_D
    _geom_hbond_atom_site_label_H
    _geom_hbond_atom_site_label_A
    _geom_hbond_site_symmetry_A
    _geom_hbond_distance_DH
    _geom_hbond_distance_HA
    _geom_hbond_distance_DA
    _geom_hbond_angle_DHA
    O6 H6A O1 3_576 0.82 1.91 2.714(3) 168.3
    O6 H6B O3 3_576 0.83(4) 2.17(4) 2.850(4) 139(4)
    O6 H6B Cl3 3_576 0.84(4) 2.67(4) 3.374(3) 143(4)
