# Supplementary material for: cis-Aqua­bis(2,4-dichloro-6-formyl­phenolato-κ2 O,O′)(N,N-dimethyl­formamide-κO)nickel(II)
Source: Acta Crystallogr Sect E Struct Rep Online. 2008 Jul 26;64(Pt 8):m1068. doi: 10.1107/S1600536808022939 (PMC2961979; doi:10.1107/S1600536808022939)
Supplement: Supplementary file 2 [file e-64-m1068-Isup2.hkl]

# 
# h,k,l, Fc-squared, Fo-squared, sigma(Fo-squared) and status flag 
# 
data_I
_shelx_title ' ni1 in P2(1)/c' 
_shelx_refln_list_code          4 
_shelx_F_calc_maximum      272.52 
_exptl_crystal_F_000      1072.00 
_reflns_d_resolution_high  0.8347 
 
loop_ 
 _symmetry_equiv_pos_as_xyz 
 'x, y, z' 
 '-x, y+1/2, -z+1/2' 
 '-x, -y, -z' 
 'x, -y-1/2, z-1/2' 
 
_cell_length_a    10.4041 
_cell_length_b     9.6130 
_cell_length_c    22.1611 
_cell_angle_alpha  90.000 
_cell_angle_beta   92.440 
_cell_angle_gamma  90.000 
 
_shelx_F_squared_multiplier     1.000 
 
loop_ 
 _refln_index_h 
 _refln_index_k 
 _refln_index_l 
 _refln_F_squared_calc 
 _refln_F_squared_meas 
 _refln_F_squared_sigma 
 _refln_observed_status 
   1   0   0    10683.71    12705.94    216.69 o 
   2   0   0    12163.80    13849.62    233.22 o 
   3   0   0    15101.23    16479.69    279.19 o 
   4   0   0     2762.38     2701.18     65.84 o 
   5   0   0    11458.09    11942.14    219.33 o 
   6   0   0     4214.90     3981.59     96.43 o 
   7   0   0    11746.11    11680.11    226.78 o 
   8   0   0     2912.37     2657.47     83.00 o 
   9   0   0       17.18       -3.73     20.34 o 
  10   0   0     2018.75     1942.58     77.64 o 
  11   0   0       93.10       65.68     21.58 o 
   1   1   0    12158.14    13564.78    178.67 o 
   2   1   0     1672.62     1903.94     43.42 o 
   3   1   0     1092.28     1290.51     53.07 o 
   4   1   0        8.35       59.97     12.97 o 
   5   1   0     1092.80     1758.81     56.29 o 
   6   1   0      293.87      408.92     29.74 o 
   7   1   0     3048.24     3018.27     61.48 o 
   8   1   0      309.01      314.08     24.30 o 
   9   1   0      282.44      325.90     26.29 o 
  10   1   0       53.26       96.14     16.16 o 
  11   1   0       33.83       34.12     31.64 o 
   0   2   0     5430.03     5806.97     80.08 o 
   1   2   0     3348.77     3746.97     79.35 o 
   2   2   0      109.25      199.79     11.56 o 
   3   2   0      384.91      479.95     17.40 o 
   4   2   0      323.29      484.61     17.20 o 
   5   2   0     3107.86     3153.19     54.57 o 
   6   2   0      222.34      299.40     32.43 o 
   7   2   0      633.28      686.51     25.04 o 
   8   2   0       12.91       12.90     11.82 o 
   9   2   0       93.24      127.83     18.82 o 
  10   2   0       94.41      137.18     19.01 o 
  11   2   0      172.70      225.27     29.33 o 
   1   3   0     3590.14     3850.92     87.58 o 
   2   3   0    11143.14    12222.44    267.47 o 
   3   3   0      458.41      414.07     24.15 o 
   4   3   0     6360.58     6122.13    118.59 o 
   5   3   0      431.93      504.43     39.40 o 
   6   3   0     9091.17     8585.55     93.99 o 
   7   3   0     2767.20     2726.61     68.72 o 
   8   3   0      234.55      283.03     32.12 o 
   9   3   0     1310.93     1271.92     38.38 o 
  10   3   0       52.32       84.39     18.72 o 
  11   3   0      343.18      361.73     39.56 o 
   0   4   0     2008.64     1923.79     44.32 o 
   1   4   0     9883.80     9496.86    135.72 o 
   2   4   0     3736.93     3821.75     83.32 o 
   3   4   0     1274.13     1188.02     29.85 o 
   4   4   0       88.69      206.22     58.58 o 
   5   4   0     2010.24     2045.20     42.75 o 
   6   4   0        8.29       48.47     14.41 o 
   7   4   0     1939.62     1857.28     52.12 o 
   8   4   0        0.82       11.72     14.40 o 
   9   4   0      277.54      414.06     25.95 o 
  10   4   0     1846.50     1756.02     61.29 o 
  11   4   0       32.81       68.83     26.61 o 
   1   5   0       85.87       65.42     13.41 o 
   2   5   0        1.99      -10.84     10.00 o 
   3   5   0       78.00       55.07     12.92 o 
   4   5   0      642.78      660.17     26.13 o 
   5   5   0      545.03      470.36     27.04 o 
   6   5   0       55.22      121.54     31.83 o 
   7   5   0      493.39      465.01     26.25 o 
   8   5   0     2317.00     2290.53     54.03 o 
   9   5   0      686.26      677.81     32.50 o 
  10   5   0      233.48      256.02     34.97 o 
  11   5   0     1103.07      985.42     52.07 o 
   0   6   0     1509.90     1400.24     45.93 o 
   1   6   0      279.43      398.50     25.62 o 
   2   6   0      831.74      992.10     47.35 o 
   3   6   0      169.29      222.11     36.19 o 
   4   6   0      536.67      543.63     27.12 o 
   5   6   0     1657.78     1621.56     44.54 o 
   6   6   0     1167.76     1149.29     55.65 o 
   7   6   0      712.18      696.82     32.34 o 
   8   6   0      180.22      165.10     24.08 o 
   9   6   0       43.45      102.45     23.03 o 
  10   6   0      267.53      284.33     38.41 o 
   1   7   0     2346.48     2310.30     52.60 o 
   2   7   0      583.81      528.10     29.12 o 
   3   7   0     2404.95     2437.18     55.70 o 
   4   7   0     3876.77     3654.25     70.49 o 
   5   7   0       15.02       44.00     17.70 o 
   6   7   0      206.33      203.17     24.98 o 
   7   7   0        5.98      -11.48     16.75 o 
   8   7   0      980.62     1082.89     48.29 o 
   9   7   0      544.92      574.83     43.52 o 
   0   8   0       79.59       54.73     31.91 o 
   1   8   0      321.72      353.76     29.07 o 
   2   8   0      684.47      720.46     34.55 o 
   3   8   0      304.46      354.38     29.96 o 
   4   8   0      834.98      953.83     84.04 o 
   5   8   0      187.48      184.82     25.97 o 
   6   8   0       43.52       75.42     25.97 o 
   7   8   0       23.63       36.20     23.74 o 
   8   8   0      109.51       96.39     25.12 o 
   1   9   0       55.11       90.94     29.15 o 
   2   9   0        7.86       43.57     20.50 o 
   3   9   0        9.66       24.65     19.63 o 
   4   9   0        8.93        2.96     20.59 o 
   5   9   0        4.75       23.59     20.39 o 
   6   9   0      108.62       96.62     26.05 o 
   7   9   0      128.60      175.35     28.87 o 
   0  10   0     1222.28     1327.30     83.69 o 
   1  10   0       70.94       61.68     28.76 o 
   2  10   0      528.24      585.99     45.05 o 
   3  10   0      371.11      382.44     34.28 o 
   4  10   0       37.04       30.26     22.56 o 
   5  10   0      347.15      363.16     34.76 o 
   6  10   0        1.26      -30.57     20.38 o 
   1  11   0       83.03      143.89     36.10 o 
   2  11   0       50.08       91.23     33.51 o 
   3  11   0        0.37       19.97     29.59 o 
 -11   1   1       16.22        3.94     17.04 o 
 -10   1   1      808.61      780.13     29.87 o 
  -9   1   1      942.52      892.02     30.11 o 
  -8   1   1       41.56       47.83     21.66 o 
  -7   1   1     3257.33     3508.65     69.22 o 
  -6   1   1     1621.13     1740.07     43.07 o 
  -5   1   1      108.43      310.16     36.02 o 
  -4   1   1     3012.58     3372.92     86.49 o 
  -3   1   1     1206.29     1337.41     30.71 o 
  -2   1   1     9379.44    10098.45    103.91 o 
  -1   1   1     6934.88     7538.16     81.28 o 
   0   1   1    30993.72    33584.48    352.48 o 
   1   1   1     1310.36     1338.52     17.65 o 
   2   1   1     4547.93     4811.22     46.56 o 
   3   1   1     5245.61     5181.64     71.84 o 
   4   1   1     2315.67     2382.82     68.75 o 
   5   1   1    25568.01    28020.82    434.85 o 
   6   1   1      601.70      631.81     24.89 o 
   7   1   1      734.22      811.07     52.99 o 
   8   1   1      192.71      206.49     42.55 o 
   9   1   1     1452.55     1372.85     43.23 o 
  10   1   1     1008.39     1009.35     38.89 o 
  11   1   1      205.40      158.93     38.12 o 
 -12   2   1      410.80      408.53     50.54 o 
 -11   2   1      146.94      165.69     30.98 o 
 -10   2   1      120.15      131.02     19.30 o 
  -9   2   1      274.65      261.69     21.92 o 
  -8   2   1      196.76      241.43     23.22 o 
  -7   2   1       49.12      146.16     15.92 o 
  -6   2   1      408.96      487.85     21.82 o 
  -5   2   1     1856.01     2123.72     62.99 o 
  -4   2   1      788.35     1033.20     24.53 o 
  -3   2   1      100.42      127.55      9.91 o 
  -2   2   1     1221.97     1223.34     22.83 o 
  -1   2   1      774.11      931.03     19.19 o 
   0   2   1        5.45       15.38      4.08 o 
   1   2   1      167.63      144.58      8.88 o 
   2   2   1     7225.35     7213.71     68.52 o 
   3   2   1     6222.06     6299.57     62.74 o 
   4   2   1     8562.93     8979.50     91.58 o 
   5   2   1      171.03      318.01     38.55 o 
   6   2   1     1414.71     1590.71     42.12 o 
   7   2   1     1289.43     1292.88     27.83 o 
   8   2   1      343.78      343.75     18.16 o 
   9   2   1      134.72      166.98     19.42 o 
  10   2   1      486.51      424.66     24.66 o 
  11   2   1      157.57      193.76     28.65 o 
 -12   3   1      424.38      349.22     51.86 o 
 -11   3   1      169.25      207.14     43.79 o 
 -10   3   1      197.15      198.91     22.90 o 
  -9   3   1       53.96       94.31     28.27 o 
  -8   3   1      914.45      821.52     29.66 o 
  -7   3   1      178.76      264.19     25.27 o 
  -6   3   1        3.22      -25.15     16.77 o 
  -5   3   1     6671.50     6329.99     69.86 o 
  -4   3   1     5148.28     4966.56    174.57 o 
  -3   3   1     1114.87     1010.92     24.77 o 
  -2   3   1     5395.76     5697.92     76.62 o 
  -1   3   1      186.28      208.93     12.47 o 
   0   3   1     3055.23     2986.33     37.23 o 
   1   3   1      304.45      243.35     11.96 o 
   2   3   1     2103.20     2184.08     28.71 o 
   3   3   1     1234.01     1165.55     19.72 o 
   4   3   1      509.44      686.75     26.29 o 
   5   3   1      977.87      917.31     21.09 o 
   6   3   1      102.37      185.75     29.97 o 
   7   3   1     1638.52     1646.02     38.89 o 
   8   3   1      840.82      798.78     29.43 o 
   9   3   1      739.99      724.31     30.23 o 
  10   3   1     1084.03      979.48     48.68 o 
  11   3   1        2.85       10.46     19.05 o 
 -11   4   1      716.90      735.31     61.72 o 
 -10   4   1      244.75      347.55     28.78 o 
  -9   4   1      568.68      597.26     30.15 o 
  -8   4   1     1084.20     1089.36     35.80 o 
  -7   4   1      338.09      411.60     23.44 o 
  -6   4   1      764.72      748.42     50.56 o 
  -5   4   1     2855.62     2872.46    102.59 o 
  -4   4   1     4165.18     3898.52     63.94 o 
  -3   4   1     1480.83     1684.30     35.78 o 
  -2   4   1     1120.25     1328.21     34.18 o 
  -1   4   1     1373.63     1402.90     83.04 o 
   0   4   1     3316.52     3500.29     97.58 o 
   1   4   1      327.93      443.46     36.67 o 
   2   4   1     5869.72     5964.26     74.50 o 
   3   4   1     1984.38     1996.22     39.11 o 
   4   4   1      335.16      370.44     18.37 o 
   5   4   1      143.27      333.69     49.61 o 
   6   4   1     1274.85     1256.63     34.80 o 
   7   4   1        2.30       20.55     16.40 o 
   8   4   1       99.79       94.71     27.15 o 
   9   4   1     1464.17     1509.48     43.25 o 
  10   4   1      181.17      210.58     31.14 o 
  11   4   1     1381.91     1270.61     55.64 o 
 -11   5   1      201.91      215.91     48.60 o 
 -10   5   1      357.05      396.25     37.63 o 
  -9   5   1        2.65       61.15     18.79 o 
  -8   5   1       17.47      163.04     21.07 o 
  -7   5   1      669.32      649.36     28.90 o 
  -6   5   1      175.58      255.35     29.96 o 
  -5   5   1      689.23      790.16     40.05 o 
  -4   5   1     1093.43     1109.87     33.56 o 
  -3   5   1      355.47      319.77     20.31 o 
  -2   5   1      196.59      157.05     22.88 o 
  -1   5   1     1734.15     1698.34     37.63 o 
   0   5   1      464.14      594.75     24.23 o 
   1   5   1      602.62      600.80     23.61 o 
   2   5   1       42.29       60.11     12.94 o 
   3   5   1       37.36        4.32     11.97 o 
   4   5   1      718.62      803.17     63.11 o 
   5   5   1      666.27      725.44     28.32 o 
   6   5   1      516.68      502.83     35.82 o 
   7   5   1       60.79      147.55     42.85 o 
   8   5   1      577.70      529.09     41.57 o 
   9   5   1       74.85      141.45     50.00 o 
  10   5   1      216.92      293.84     37.01 o 
  11   5   1      189.97      240.35     36.57 o 
 -10   6   1      606.55      574.26     41.91 o 
  -9   6   1      798.34      800.44     37.40 o 
  -8   6   1      457.07      485.36     32.83 o 
  -7   6   1      326.44      424.33     30.12 o 
  -6   6   1     3126.00     3186.36     64.45 o 
  -5   6   1     1220.55     1140.58     37.80 o 
  -4   6   1      740.80      708.46     29.64 o 
  -3   6   1     4070.90     4069.56     69.49 o 
  -2   6   1     1136.51     1124.53     34.40 o 
  -1   6   1       35.01       54.00     14.71 o 
   0   6   1       33.23       40.51     18.59 o 
   1   6   1     5007.71     4975.62     76.92 o 
   2   6   1     7669.01     7537.99    102.99 o 
   3   6   1       49.25       46.00     14.70 o 
   4   6   1     1423.45     1342.18     38.62 o 
   5   6   1        0.51       17.92     14.57 o 
   6   6   1        6.28       33.08     16.65 o 
   7   6   1      444.53      402.65     47.14 o 
   8   6   1      195.91      196.20     25.31 o 
   9   6   1     1419.06     1339.98     67.08 o 
  10   6   1       38.58       54.13     27.14 o 
  -9   7   1      213.65      228.06     33.11 o 
  -8   7   1       13.90       44.68     21.92 o 
  -7   7   1      160.22      169.55     23.80 o 
  -6   7   1      237.48      199.15     24.62 o 
  -5   7   1      481.73      489.61     31.43 o 
  -4   7   1     2172.30     2258.21     72.03 o 
  -3   7   1      995.04      967.85     38.70 o 
  -2   7   1      391.02      431.32     27.18 o 
  -1   7   1      505.15      587.94     43.79 o 
   0   7   1      292.46      304.58     25.10 o 
   1   7   1      360.13      500.59     28.56 o 
   2   7   1      935.57      816.32     60.96 o 
   3   7   1      117.95      166.64     21.52 o 
   4   7   1      119.10      175.51     26.91 o 
   5   7   1       19.41       13.62     16.60 o 
   6   7   1       22.62       35.31     17.81 o 
   7   7   1       79.97       53.67     23.26 o 
   8   7   1       90.49       73.31     22.69 o 
   9   7   1       36.47       32.13     27.51 o 
  -8   8   1      110.46       95.16     24.89 o 
  -7   8   1       22.40       32.53     24.12 o 
  -6   8   1      784.67      697.18     35.76 o 
  -5   8   1      695.22      586.38     32.76 o 
  -4   8   1     1474.70     1438.15     50.08 o 
  -3   8   1      775.04      797.77     36.01 o 
  -2   8   1      655.34      622.12     32.49 o 
  -1   8   1      213.59      266.01     37.15 o 
   0   8   1       71.36       46.78     23.57 o 
   1   8   1       41.19       51.66     18.48 o 
   2   8   1     1853.52     1787.77     50.26 o 
   3   8   1      185.58      237.27     26.08 o 
   4   8   1     2044.80     1896.66     87.17 o 
   5   8   1       37.40       55.74     20.37 o 
   6   8   1      197.08      175.94     25.71 o 
   7   8   1       70.53       39.90     21.10 o 
   8   8   1        1.37      -11.89     27.64 o 
  -7   9   1      101.72      115.16     27.31 o 
  -6   9   1       26.42       41.54     21.78 o 
  -5   9   1      740.85      742.35     45.37 o 
  -4   9   1      351.27      396.60     34.06 o 
  -3   9   1      211.97      241.01     28.24 o 
  -2   9   1      514.76      556.88     34.08 o 
  -1   9   1      180.13      169.47     31.13 o 
   0   9   1     1038.57     1052.59     50.31 o 
   1   9   1      561.84      535.40     39.60 o 
   2   9   1      736.86      755.35     36.81 o 
   3   9   1     1100.17     1083.14     43.18 o 
   4   9   1       29.03       -2.11     19.40 o 
   5   9   1      542.11      535.01     34.64 o 
   6   9   1        1.02      -26.37     17.58 o 
   7   9   1      524.65      576.57     46.89 o 
  -6  10   1       18.39      -20.57     21.82 o 
  -5  10   1       31.10        9.44     23.15 o 
  -4  10   1        1.32      -29.20     19.47 o 
  -3  10   1       36.91       36.57     22.61 o 
  -2  10   1        2.30       24.45     27.86 o 
  -1  10   1       86.89       78.79     30.38 o 
   0  10   1       42.79      129.71     32.36 o 
   1  10   1        2.09        8.97     24.18 o 
   2  10   1       23.88       63.53     23.29 o 
   3  10   1      150.19      208.19     29.09 o 
   4  10   1      115.69      103.53     33.53 o 
   5  10   1       37.17       71.51     25.09 o 
   6  10   1        1.94       -2.66     23.54 o 
  -3  11   1       49.93       38.82     32.63 o 
  -2  11   1      337.80      441.42     48.73 o 
  -1  11   1        1.44        9.41     32.76 o 
   0  11   1      246.85      265.91     56.21 o 
   1  11   1      116.93      131.22     34.98 o 
   2  11   1      125.32      222.86     40.24 o 
   3  11   1      221.53      211.69     47.51 o 
 -12   0   2      787.61      528.87     37.89 o 
 -11   0   2      324.47      338.04     45.03 o 
 -10   0   2      674.04      567.77     46.66 o 
  -9   0   2     1864.49     1713.78     70.50 o 
  -8   0   2      176.59      223.60     31.37 o 
  -7   0   2     4557.37     4581.19    115.45 o 
  -6   0   2      231.41      243.63     25.85 o 
  -5   0   2     2941.21     2849.63     76.40 o 
  -4   0   2     5688.42     6840.92    137.42 o 
  -3   0   2    16951.36    18239.13    311.17 o 
  -2   0   2    17950.05    18090.36    218.86 o 
  -1   0   2       53.59       32.72      3.98 o 
   0   0   2     9025.94     9401.12    169.95 o 
   1   0   2        9.85       30.20      5.75 o 
   2   0   2    23615.39    26674.93    315.98 o 
   3   0   2       89.14       91.46     10.33 o 
   4   0   2      202.84      161.49     15.61 o 
   5   0   2     1824.84     1796.93     52.33 o 
   6   0   2      676.87      560.39     31.13 o 
   7   0   2     1241.83     1218.06     49.38 o 
   8   0   2     1707.34     1707.65     62.50 o 
  11   0   2       20.94      -27.72     20.88 o 
 -12   1   2      125.75       97.76     24.56 o 
 -11   1   2        5.90      -17.58     14.45 o 
 -10   1   2     2224.54     1956.31    182.06 o 
  -9   1   2        3.42       27.22     16.15 o 
  -8   1   2      149.15      133.07     16.24 o 
  -7   1   2        0.52      154.19     26.47 o 
  -6   1   2     5672.36     5773.30     76.58 o 
  -5   1   2       27.24       15.82      7.64 o 
  -4   1   2      395.07      456.89     14.97 o 
  -3   1   2    12431.72    12818.39    152.15 o 
  -2   1   2       13.47        2.68      5.87 o 
  -1   1   2     1553.07     1844.20     19.09 o 
   0   1   2        1.54        3.70      1.92 o 
   1   1   2        3.24       10.06      4.66 o 
   2   1   2     4328.51     4832.35     53.23 o 
   3   1   2      195.92      223.78     30.61 o 
   4   1   2      293.62      333.87     12.63 o 
   5   1   2      823.38     1056.45     29.72 o 
   6   1   2      137.39      296.36     25.08 o 
   7   1   2      973.27      912.71     31.00 o 
   8   1   2     1001.46      929.40     28.17 o 
   9   1   2      656.55      655.90     33.00 o 
  10   1   2       72.75       82.22     20.40 o 
  12   1   2        2.28      -30.20     24.53 o 
 -12   2   2     1200.09      931.42     59.86 o 
 -11   2   2      588.20      588.65     65.80 o 
 -10   2   2      741.23      674.75     35.90 o 
  -9   2   2      519.50      514.76     25.39 o 
  -8   2   2      605.57      640.87     26.00 o 
  -7   2   2     5214.90     5273.72     76.88 o 
  -6   2   2     3035.66     3230.48     53.17 o 
  -5   2   2      754.24      892.37     24.75 o 
  -4   2   2    12630.19    13078.98    194.52 o 
  -3   2   2      556.72      548.45     16.16 o 
  -2   2   2     6646.03     7283.53     81.78 o 
  -1   2   2    70146.07    75151.66    514.09 o 
   0   2   2     9289.32     9306.05     84.70 o 
   1   2   2     1192.80     1227.74     17.89 o 
   2   2   2     4032.64     4104.51     85.70 o 
   3   2   2    11845.91    12273.75    118.49 o 
   4   2   2     2321.27     2613.92     59.75 o 
   5   2   2     6404.20     6767.91     72.88 o 
   6   2   2     5934.24     6017.87     68.38 o 
   7   2   2     1531.92     1678.81     32.25 o 
   8   2   2      342.30      434.46     34.16 o 
   9   2   2      637.71      617.62     27.01 o 
  10   2   2      242.47      335.33     39.44 o 
  11   2   2      548.12      497.12     51.94 o 
  12   2   2       45.60       13.20     28.65 o 
 -12   3   2       20.19       34.32     33.07 o 
 -11   3   2      729.25      738.50     40.39 o 
 -10   3   2      242.71      317.23     27.23 o 
  -9   3   2       61.89      117.46     18.11 o 
  -8   3   2       32.60       52.23     14.29 o 
  -7   3   2      726.89      731.06     33.20 o 
  -6   3   2     4124.86     4162.58     64.90 o 
  -5   3   2     2867.14     3024.02     50.88 o 
  -4   3   2     4448.56     4466.76     63.25 o 
  -3   3   2     3100.90     3113.80     47.76 o 
  -2   3   2     3637.15     3822.17     61.53 o 
  -1   3   2     1404.26     1515.47     28.49 o 
   0   3   2      219.72      219.04      9.67 o 
   1   3   2     2025.64     1980.89     27.13 o 
   2   3   2      299.38      310.14     13.68 o 
   3   3   2      435.92      512.81     14.05 o 
   4   3   2     1819.15     1880.83     30.26 o 
   5   3   2       54.43       67.59     10.46 o 
   6   3   2      768.38      747.28     20.97 o 
   7   3   2      148.94      158.00     16.83 o 
   8   3   2      666.71      658.92     32.39 o 
   9   3   2      113.11      159.33     19.68 o 
  10   3   2      213.35      266.90     32.39 o 
  11   3   2      328.09      299.76     52.17 o 
 -11   4   2      412.94      425.05     41.52 o 
 -10   4   2        0.93       22.59     16.88 o 
  -9   4   2      170.33      190.08     22.50 o 
  -8   4   2      266.33      349.87     33.48 o 
  -7   4   2       15.09       23.89     13.23 o 
  -6   4   2      900.42      876.62     29.93 o 
  -5   4   2     1686.19     1665.24     38.97 o 
  -4   4   2     2285.39     2364.13     50.99 o 
  -3   4   2     3254.38     3330.57     53.60 o 
  -2   4   2     1253.64     1223.19     29.56 o 
  -1   4   2        4.88       25.23     11.90 o 
   0   4   2       62.83       59.75     10.88 o 
   1   4   2     1517.49     1370.23     30.76 o 
   2   4   2     3738.49     3683.76     54.71 o 
   3   4   2      666.16      650.62     17.25 o 
   4   4   2     4096.34     4240.06    133.71 o 
   5   4   2     6074.31     5881.77     82.14 o 
   6   4   2        0.89        9.58     11.19 o 
   7   4   2      182.40      215.49     20.14 o 
   8   4   2      318.29      321.33     24.21 o 
   9   4   2     1071.38     1200.32    125.07 o 
  10   4   2      324.05      390.47     38.11 o 
  11   4   2       73.72      108.93     39.98 o 
 -11   5   2      250.38      275.38     55.51 o 
 -10   5   2      378.02      435.65     32.96 o 
  -9   5   2      172.32      175.68     24.60 o 
  -8   5   2     2219.98     2186.79     53.13 o 
  -7   5   2      129.57      163.66     21.45 o 
  -6   5   2     3138.24     3066.20     85.28 o 
  -5   5   2     3917.51     3921.17     72.89 o 
  -4   5   2      854.23      852.86     29.36 o 
  -3   5   2     3252.55     2947.24     60.42 o 
  -2   5   2      281.80      195.95     17.77 o 
  -1   5   2     3268.37     3189.67     54.20 o 
   0   5   2     7712.84     7489.39    143.48 o 
   1   5   2     1928.40     2000.34     80.46 o 
   2   5   2     2946.61     2924.38     51.87 o 
   3   5   2       13.33       -0.20     11.10 o 
   4   5   2     4413.32     4239.37     94.25 o 
   5   5   2     1501.25     1444.47     39.49 o 
   6   5   2       61.56       88.52     22.29 o 
   7   5   2     2535.15     2469.40     57.84 o 
   8   5   2       90.03       80.36     18.36 o 
   9   5   2     2110.51     1977.01     66.28 o 
  10   5   2       27.15       26.04     25.94 o 
  11   5   2      532.06      589.89     46.73 o 
 -10   6   2      198.73      270.73     29.29 o 
  -9   6   2        4.93       29.06     19.39 o 
  -8   6   2      353.63      422.85     31.13 o 
  -7   6   2       49.21       79.09     22.21 o 
  -6   6   2       15.15       89.89     22.97 o 
  -5   6   2      474.19      506.28     28.16 o 
  -4   6   2      185.25      270.11     32.77 o 
  -3   6   2      201.89      288.98     22.91 o 
  -2   6   2       67.76       96.71     16.76 o 
  -1   6   2      361.47      359.91     22.80 o 
   0   6   2      453.76      367.10     22.83 o 
   1   6   2      138.72      192.75     25.22 o 
   2   6   2      112.75      284.07     62.80 o 
   3   6   2        4.28       -8.84     13.67 o 
   4   6   2      109.67      100.61     17.56 o 
   5   6   2        7.94       -7.77     13.06 o 
   6   6   2      235.85      269.77     24.84 o 
   7   6   2      193.91      192.35     22.50 o 
   8   6   2       53.72       47.79     26.32 o 
   9   6   2      330.62      621.18     81.68 o 
  10   6   2       11.02       -3.50     26.31 o 
  -9   7   2      550.57      618.87     41.86 o 
  -8   7   2      117.90      100.24     23.60 o 
  -7   7   2        1.64      -14.45     17.71 o 
  -6   7   2     1223.40     1058.83     39.96 o 
  -5   7   2        2.19        0.88     16.04 o 
  -4   7   2     2485.70     2428.18     66.82 o 
  -3   7   2      177.70      206.15     26.56 o 
  -2   7   2     1566.68     1480.46     42.51 o 
  -1   7   2      569.77      650.00     37.70 o 
   0   7   2        6.09       -4.73     15.19 o 
   1   7   2     2592.46     2599.91    129.48 o 
   2   7   2       41.94       64.38     18.23 o 
   3   7   2     2536.29     2575.18    101.54 o 
   4   7   2      933.21      927.69     35.74 o 
   5   7   2        6.79       15.27     16.79 o 
   6   7   2      729.86      652.82     32.59 o 
   7   7   2      533.10      520.99     31.53 o 
   8   7   2       76.57       35.88     25.70 o 
   9   7   2      430.17      426.85     44.33 o 
  -8   8   2        5.07       -5.93     21.03 o 
  -7   8   2      550.87      536.08     36.37 o 
  -6   8   2      495.83      549.62     34.79 o 
  -5   8   2      101.98      120.67     22.94 o 
  -4   8   2      325.75      329.39     29.50 o 
  -3   8   2      318.73      413.14     30.67 o 
  -2   8   2     1208.70     1127.48     40.12 o 
  -1   8   2      798.96      677.77     40.51 o 
   0   8   2       46.87       61.89     25.01 o 
   1   8   2      652.16      587.75     30.73 o 
   2   8   2      168.42      314.08     36.15 o 
   3   8   2      278.82      280.39     27.40 o 
   4   8   2       79.69      148.41     23.48 o 
   5   8   2      838.38      848.74     37.34 o 
   6   8   2      521.25      559.70     33.75 o 
   7   8   2      125.34       98.19     29.55 o 
   8   8   2       79.93       97.81     31.10 o 
  -7   9   2       25.06       25.03     24.00 o 
  -6   9   2       44.25       64.10     24.24 o 
  -5   9   2      232.61      321.81     32.52 o 
  -4   9   2       42.32       13.51     19.48 o 
  -3   9   2      790.28      786.77     37.45 o 
  -2   9   2      481.43      593.53     45.88 o 
  -1   9   2       68.32       68.80     27.10 o 
   0   9   2      157.51      207.98     48.21 o 
   1   9   2      174.14      198.12     26.67 o 
   2   9   2     1033.50     1035.93     41.96 o 
   3   9   2       46.93      110.61     23.42 o 
   4   9   2      147.25      145.76     24.94 o 
   5   9   2       45.86       76.20     24.10 o 
   6   9   2       35.93       10.84     21.12 o 
   7   9   2      581.50      639.08    122.24 o 
  -6  10   2       18.97      -29.12     21.26 o 
  -5  10   2       67.42       47.05     23.95 o 
  -4  10   2        9.05        8.11     20.42 o 
  -3  10   2      210.08      202.14     37.37 o 
  -2  10   2      245.01      261.13     39.04 o 
  -1  10   2        0.71       14.60     43.55 o 
   0  10   2      720.92      725.86     46.18 o 
   1  10   2      176.71      138.05     31.79 o 
   2  10   2      345.26      419.43     35.53 o 
   3  10   2      351.75      365.48     47.90 o 
   4  10   2       55.25       75.53     24.97 o 
   5  10   2      217.90      248.78     32.16 o 
   6  10   2       70.18       44.11     31.34 o 
  -3  11   2       21.35       -6.51     28.18 o 
  -2  11   2        2.38       55.80     32.45 o 
  -1  11   2       53.35       48.06     30.74 o 
   0  11   2       76.97       99.68     30.70 o 
   1  11   2        4.89       70.30     31.21 o 
   2  11   2        3.27       35.61     29.61 o 
   3  11   2       33.49       83.10     24.59 o 
 -12   1   3      917.92      704.07    148.13 o 
 -11   1   3      204.00      177.79     24.65 o 
 -10   1   3      137.35      260.16     26.15 o 
  -9   1   3     1087.83      985.95     39.12 o 
  -8   1   3      592.95      610.74     25.81 o 
  -7   1   3     5768.88     6029.51     97.12 o 
  -6   1   3      575.13      628.95     21.67 o 
  -5   1   3      404.47      346.13     20.66 o 
  -4   1   3       17.91       16.27      6.67 o 
  -3   1   3     1171.60     1344.43     30.47 o 
  -2   1   3    51541.95    54882.83    526.87 o 
  -1   1   3     1196.48     1340.30     13.84 o 
   0   1   3     7207.65     7145.81     85.59 o 
   1   1   3     5832.01     6114.41    157.75 o 
   2   1   3     8109.04     8713.33    183.80 o 
   3   1   3    13732.99    14883.63    148.49 o 
   4   1   3      751.17      841.49     27.53 o 
   5   1   3    10128.64    11020.46    119.10 o 
   6   1   3     5968.33     5820.22    117.43 o 
   7   1   3      630.88      615.75     21.61 o 
   8   1   3     1117.43     1128.40     30.66 o 
   9   1   3      914.08      853.46     28.51 o 
  10   1   3      347.94      407.13     42.70 o 
  11   1   3      167.72      180.04     38.74 o 
  12   1   3       54.12        9.86     19.39 o 
 -12   2   3      339.20      444.71     38.25 o 
 -11   2   3       21.97       18.84     20.04 o 
 -10   2   3        0.91       21.77     17.62 o 
  -9   2   3       87.39      103.05     17.36 o 
  -8   2   3      930.00      968.60     31.39 o 
  -7   2   3      271.16      479.05     47.10 o 
  -6   2   3     1672.21     1705.02     36.80 o 
  -5   2   3     2666.72     2913.45     94.34 o 
  -4   2   3     2059.70     2103.53     36.74 o 
  -3   2   3        2.84        0.79      5.48 o 
  -2   2   3    22731.35    23948.01    225.16 o 
  -1   2   3    74269.50    75705.69    514.28 o 
   0   2   3     1017.72     1038.72     14.74 o 
   1   2   3      211.71      183.56      8.64 o 
   2   2   3     6274.01     6492.29     75.37 o 
   3   2   3    13173.07    13655.70    142.92 o 
   4   2   3     4902.26     5278.29     63.12 o 
   5   2   3     2224.32     2417.94     48.03 o 
   6   2   3     2233.97     2189.29     34.87 o 
   7   2   3     4822.49     4793.23     73.72 o 
   8   2   3     2569.45     2538.59     51.39 o 
   9   2   3      153.62      159.24     24.08 o 
  10   2   3      263.97      237.65     45.19 o 
  11   2   3      318.32      324.37     50.54 o 
  12   2   3      176.22      193.71     29.39 o 
 -12   3   3      240.43      293.65     34.37 o 
 -11   3   3      274.48      352.77     35.84 o 
 -10   3   3      319.77      360.84     35.19 o 
  -9   3   3      804.67      775.94     31.04 o 
  -8   3   3      565.80      582.42     26.26 o 
  -7   3   3      254.21      331.70     20.56 o 
  -6   3   3      500.50      575.31     37.01 o 
  -5   3   3     1233.39     1304.51     32.09 o 
  -4   3   3     4067.01     4167.15     74.75 o 
  -3   3   3     4063.71     4297.04     60.06 o 
  -2   3   3     1099.19     1123.42     38.03 o 
  -1   3   3    16524.78    16937.47    123.45 o 
   0   3   3      601.54      590.29     12.35 o 
   1   3   3      494.84      443.79     12.48 o 
   2   3   3      146.29      155.60      9.02 o 
   3   3   3     4652.67     4587.89    100.65 o 
   4   3   3     1857.15     1883.59     54.83 o 
   5   3   3     1779.84     1890.87     31.24 o 
   6   3   3      902.64      887.47     22.55 o 
   7   3   3      533.52      484.99     22.47 o 
   8   3   3     1117.46     1101.38     40.28 o 
   9   3   3      596.24      583.90     35.79 o 
  10   3   3      409.78      452.35     37.69 o 
  11   3   3       28.87       64.59     32.30 o 
 -11   4   3      311.37      358.57     38.50 o 
 -10   4   3      563.73      577.36     38.08 o 
  -9   4   3      456.75      431.53     28.45 o 
  -8   4   3      838.31      815.72     60.34 o 
  -7   4   3       59.41       93.53     17.03 o 
  -6   4   3     1198.16     1195.83     52.25 o 
  -5   4   3     2934.36     2933.74     53.31 o 
  -4   4   3      627.98      599.94     27.94 o 
  -3   4   3     7081.96     7109.37    111.80 o 
  -2   4   3     4903.47     5254.43     72.88 o 
  -1   4   3     8172.06     8267.91     68.42 o 
   0   4   3     4785.75     4760.30     55.34 o 
   1   4   3      820.49      745.88     18.22 o 
   2   4   3     3849.81     3818.64     99.88 o 
   3   4   3      421.13      420.16     22.47 o 
   4   4   3     8707.64     8845.41    142.87 o 
   5   4   3       24.16       83.05     14.49 o 
   6   4   3      466.56      472.88     22.58 o 
   7   4   3     1463.38     1472.02     38.85 o 
   8   4   3       72.06       57.65     16.61 o 
   9   4   3     2822.35     2693.91     74.35 o 
  10   4   3      446.99      475.26     38.64 o 
  11   4   3      350.82      410.16     56.29 o 
 -11   5   3       24.34       13.46     25.25 o 
 -10   5   3       11.72       35.90     24.78 o 
  -9   5   3      462.21      456.36     29.55 o 
  -8   5   3      258.66      372.20     35.10 o 
  -7   5   3       38.41       24.01     15.61 o 
  -6   5   3      568.53      648.11     35.08 o 
  -5   5   3     2400.36     2396.27     50.86 o 
  -4   5   3        3.07       23.14     13.58 o 
  -3   5   3     1070.62     1216.65     38.42 o 
  -2   5   3       11.07        4.74      6.39 o 
  -1   5   3      132.86      175.35     14.10 o 
   0   5   3      471.75      610.80     24.41 o 
   1   5   3      329.71      326.23     18.85 o 
   2   5   3     1343.69     1422.34     39.15 o 
   3   5   3      265.45      233.84     24.76 o 
   4   5   3       96.11      157.18     34.41 o 
   5   5   3     1016.10      886.64     30.30 o 
   6   5   3        5.37       15.01     13.25 o 
   7   5   3       23.60       66.16     20.41 o 
   8   5   3        0.96      -16.23     19.45 o 
   9   5   3        0.17       29.35     30.90 o 
  10   5   3      333.18      370.36     39.66 o 
  11   5   3       25.80       30.36     35.09 o 
 -10   6   3      885.20      940.48     40.80 o 
  -9   6   3       19.52       16.30     18.67 o 
  -8   6   3     1047.39     1106.90     40.72 o 
  -7   6   3       59.04       81.45     29.30 o 
  -6   6   3      350.61      381.58     27.21 o 
  -5   6   3     1864.83     1854.56     47.64 o 
  -4   6   3     1725.48     1559.07     42.11 o 
  -3   6   3     3462.99     3383.96     62.27 o 
  -2   6   3     1677.47     1572.12     42.50 o 
  -1   6   3      970.03      927.71     39.39 o 
   0   6   3       30.55       24.26     13.40 o 
   1   6   3      887.94      846.99     30.38 o 
   2   6   3     4276.38     3984.32    109.65 o 
   3   6   3      344.50      377.18     28.51 o 
   4   6   3      123.93      139.40     32.20 o 
   5   6   3        8.33       -2.88     14.89 o 
   6   6   3      101.24      113.93     20.48 o 
   7   6   3       24.40       -3.24     16.11 o 
   8   6   3      306.66      343.94     63.04 o 
   9   6   3     3693.19     3590.24     98.06 o 
  10   6   3      221.12      183.65     34.73 o 
  -9   7   3      578.01      616.89     38.02 o 
  -8   7   3      148.14      116.08     25.57 o 
  -7   7   3      261.32      241.31     26.50 o 
  -6   7   3        1.36        4.97     16.64 o 
  -5   7   3      521.48      480.38     39.23 o 
  -4   7   3      487.42      549.80     29.93 o 
  -3   7   3      377.13      416.87     29.15 o 
  -2   7   3      363.91      414.33     38.81 o 
  -1   7   3     3409.76     3183.77     79.77 o 
   0   7   3        1.37       25.04     16.29 o 
   1   7   3      248.82      232.81     23.48 o 
   2   7   3      831.50      779.46     33.03 o 
   3   7   3      928.02      916.17     35.20 o 
   4   7   3      590.68      553.15     29.54 o 
   5   7   3      203.88      203.12     24.15 o 
   6   7   3        2.25       -4.45     16.94 o 
   7   7   3      196.29      200.12     31.65 o 
   8   7   3      216.57      165.54     33.25 o 
   9   7   3       96.80       81.49     48.10 o 
  -8   8   3       17.60       19.91     20.39 o 
  -7   8   3       74.20      113.69     24.83 o 
  -6   8   3      154.54      197.75     26.85 o 
  -5   8   3      436.03      448.03     31.91 o 
  -4   8   3      137.61      193.31     25.90 o 
  -3   8   3     1286.07     1227.65     66.51 o 
  -2   8   3      208.71      235.68     31.92 o 
  -1   8   3       49.26       69.68     24.92 o 
   0   8   3       14.93      -13.74     16.16 o 
   1   8   3        1.08        6.08     16.73 o 
   2   8   3      413.43      446.08     30.08 o 
   3   8   3       99.95       99.87     21.94 o 
   4   8   3      326.32      368.95     33.71 o 
   5   8   3        8.09       59.24     20.98 o 
   6   8   3       94.92      104.83     23.97 o 
   7   8   3      467.64      452.91     44.08 o 
   8   8   3        6.29        6.36     24.87 o 
  -7   9   3       11.76       11.72     20.66 o 
  -6   9   3       21.15       24.84     29.59 o 
  -5   9   3       71.05       69.89     23.28 o 
  -4   9   3      267.98      302.50     30.36 o 
  -3   9   3        8.97       27.37     20.30 o 
  -2   9   3       96.54      140.95     38.55 o 
  -1   9   3       44.47       30.95     24.86 o 
   0   9   3       90.94       83.53     28.75 o 
   1   9   3       46.03       36.47     20.59 o 
   2   9   3      191.44      253.78     28.42 o 
   3   9   3      470.42      501.12     34.27 o 
   4   9   3      160.80      150.69     36.29 o 
   5   9   3        2.01       -1.63     19.36 o 
   6   9   3        6.24      -14.37     24.17 o 
   7   9   3      405.54      514.97     49.85 o 
  -6  10   3        1.27       -3.88     22.78 o 
  -5  10   3        3.98      -20.83     23.71 o 
  -4  10   3      108.71      102.53     25.63 o 
  -3  10   3        8.83      -30.68     25.03 o 
  -2  10   3        7.03       -4.13     26.61 o 
  -1  10   3      152.44      226.12     46.04 o 
   0  10   3      335.44      418.60     43.53 o 
   1  10   3        7.29       64.95     29.61 o 
   2  10   3      132.72      176.40     28.74 o 
   3  10   3       19.12       26.52     21.41 o 
   4  10   3        1.58       39.17     24.33 o 
   5  10   3       23.56       54.87     25.96 o 
  -3  11   3        3.67      -41.93     27.95 o 
  -2  11   3      292.42      390.64     79.58 o 
  -1  11   3       46.95       81.35     31.62 o 
   0  11   3      392.58      530.88     55.28 o 
   1  11   3      697.53      759.61     51.98 o 
   2  11   3        1.54        8.97     29.09 o 
   3  11   3      184.96      184.74     30.72 o 
 -12   0   4       92.10       42.24     35.87 o 
 -11   0   4      597.27      620.25     54.73 o 
 -10   0   4       61.94       73.21     28.96 o 
  -9   0   4     2117.28     1906.17     77.25 o 
  -8   0   4     3208.69     2975.32     94.72 o 
  -7   0   4       39.57       41.38     20.96 o 
  -6   0   4      608.15      585.08     37.73 o 
  -5   0   4     3248.09     3029.83     83.15 o 
  -4   0   4     7674.57     8232.12    164.20 o 
  -3   0   4      313.29      313.89     14.96 o 
  -2   0   4     5284.77     5676.40     79.50 o 
  -1   0   4    29622.14    30740.05    362.53 o 
   0   0   4      957.84      801.96     18.01 o 
   1   0   4      740.32      797.19     30.05 o 
   2   0   4     3330.44     3808.68     53.87 o 
   3   0   4    11340.40    12194.49    153.29 o 
   4   0   4      149.06      126.78     20.03 o 
   5   0   4      408.50      511.09     32.53 o 
   6   0   4     1952.24     1924.18     69.41 o 
   7   0   4      353.39      327.79     38.35 o 
   8   0   4       20.36      -17.42     11.62 o 
   9   0   4       14.20       27.10     23.83 o 
  10   0   4     1457.98     1421.71     73.29 o 
  11   0   4     1493.95     1275.90     73.06 o 
 -12   1   4      183.64      205.33     33.66 o 
 -11   1   4      227.32      233.64     27.35 o 
 -10   1   4       18.49       14.52     26.86 o 
  -9   1   4      149.56      192.36     39.48 o 
  -8   1   4     1574.45     1490.19     37.16 o 
  -7   1   4        4.46       98.91     21.27 o 
  -6   1   4      987.83      967.12     26.00 o 
  -5   1   4      226.79      245.43     13.18 o 
  -4   1   4     3628.26     3501.02     48.55 o 
  -3   1   4      108.39       90.73      5.98 o 
  -2   1   4       32.55       43.01     12.19 o 
  -1   1   4      807.38      826.31     13.28 o 
   0   1   4      772.96      817.80     11.58 o 
   1   1   4     8486.09     8818.96    121.43 o 
   2   1   4       99.20      148.66     14.58 o 
   3   1   4    18871.14    20609.19    176.96 o 
   4   1   4    14456.61    15806.64    159.60 o 
   5   1   4      310.83      384.76     15.37 o 
   6   1   4        1.81        9.23     10.67 o 
   7   1   4     1018.03      947.98     25.77 o 
   8   1   4      289.16      310.49     20.04 o 
   9   1   4      321.66      352.91     29.78 o 
  10   1   4      757.59      716.63     38.21 o 
  11   1   4      737.04      629.72     55.98 o 
  12   1   4       56.65       25.62     32.53 o 
 -12   2   4      784.26      814.35     94.45 o 
 -11   2   4      104.23      130.09     40.72 o 
 -10   2   4      426.11      409.05     35.60 o 
  -9   2   4      978.59      928.90     40.41 o 
  -8   2   4      110.81      131.07     19.18 o 
  -7   2   4     3222.52     3158.05     55.48 o 
  -6   2   4      621.86      585.50     22.87 o 
  -5   2   4     9756.72    10123.20    160.18 o 
  -4   2   4     2011.49     2155.88     42.48 o 
  -3   2   4      688.32      662.24     13.49 o 
  -2   2   4    32582.68    33367.32    285.81 o 
  -1   2   4     2854.69     2985.68     30.88 o 
   0   2   4     4854.29     4685.76     55.74 o 
   1   2   4     8145.31     8298.64     98.65 o 
   2   2   4     3136.41     3279.30     79.10 o 
   3   2   4     9424.06    10141.05    204.49 o 
   4   2   4     8420.05     8922.80    129.69 o 
   5   2   4    11163.63    11318.41    138.24 o 
   6   2   4     1269.75     1205.56     27.67 o 
   7   2   4      671.04      763.19     24.65 o 
   8   2   4     4456.96     4405.22     97.84 o 
   9   2   4      470.21      438.79     31.68 o 
  10   2   4      889.55      798.82     63.43 o 
  11   2   4      493.84      408.55     34.91 o 
  12   2   4      216.48      215.88     31.48 o 
 -11   3   4        0.60      -10.67     20.18 o 
 -10   3   4      469.92      443.40     33.01 o 
  -9   3   4        6.03       36.78     15.14 o 
  -8   3   4      170.82      252.60     24.50 o 
  -7   3   4     5363.17     5198.62     79.25 o 
  -6   3   4     1628.74     1561.07     37.58 o 
  -5   3   4      587.42      583.55     22.51 o 
  -4   3   4      309.75      399.08     18.53 o 
  -3   3   4     8239.04     8353.17     95.13 o 
  -2   3   4      892.37     1058.77     17.42 o 
  -1   3   4      160.94      157.89      8.40 o 
   0   3   4      119.31      142.42      9.13 o 
   1   3   4        7.96        8.62      4.51 o 
   2   3   4       16.95        2.03      5.71 o 
   3   3   4     1774.42     1923.56     56.20 o 
   4   3   4     7025.68     7497.93    193.66 o 
   5   3   4     1313.18     1272.90     27.51 o 
   6   3   4        3.45       37.65      9.46 o 
   7   3   4       59.40       49.04     13.23 o 
   8   3   4        2.13       -5.79     17.20 o 
   9   3   4     1296.73     1341.85     58.69 o 
  10   3   4      121.82       87.81     35.40 o 
  11   3   4      133.85      116.61     37.03 o 
 -11   4   4      227.31      301.43     36.76 o 
 -10   4   4      162.55      160.72     28.17 o 
  -9   4   4       82.20       60.11     26.01 o 
  -8   4   4       55.47      106.16     18.26 o 
  -7   4   4     1717.06     1632.60     61.35 o 
  -6   4   4      997.82      907.44     31.05 o 
  -5   4   4      904.18     1014.87     31.52 o 
  -4   4   4     2835.83     2642.22     48.54 o 
  -3   4   4     5723.91     5770.44    121.69 o 
  -2   4   4     2016.75     2394.60     30.73 o 
  -1   4   4     1681.46     1555.82     26.53 o 
   0   4   4     1020.32     1122.48     20.05 o 
   1   4   4     1664.97     1649.31     27.96 o 
   2   4   4     5810.03     5545.23    148.74 o 
   3   4   4       95.23      125.73     10.66 o 
   4   4   4     1575.68     1667.37     47.12 o 
   5   4   4     2126.02     2160.72     43.79 o 
   6   4   4      846.05      811.25     68.35 o 
   7   4   4      172.00      246.62     32.25 o 
   8   4   4        1.07       -0.66     26.36 o 
   9   4   4       91.58      130.99     27.82 o 
  10   4   4      503.85      453.41     58.69 o 
  11   4   4      143.89      153.41     45.96 o 
 -11   5   4      316.20      379.14     50.31 o 
 -10   5   4      843.30      859.16     47.68 o 
  -9   5   4      159.42      179.29     24.48 o 
  -8   5   4      871.58      910.67     35.74 o 
  -7   5   4     1208.60     1112.06     46.51 o 
  -6   5   4     4477.45     4346.66     74.64 o 
  -5   5   4     7348.26     7216.02    102.46 o 
  -4   5   4     1254.19     1189.58     34.54 o 
  -3   5   4     3809.42     3582.32     60.75 o 
  -2   5   4      175.55      152.28     10.88 o 
  -1   5   4     7853.52     7767.55     85.34 o 
   0   5   4    10161.67    10322.83    114.65 o 
   1   5   4     3717.96     3530.54     48.22 o 
   2   5   4    10136.18     9777.54    139.51 o 
   3   5   4      288.29      261.69     14.45 o 
   4   5   4       12.25      -10.99     10.82 o 
   5   5   4        8.08       13.12     13.41 o 
   6   5   4      623.46      606.23     40.56 o 
   7   5   4     2353.51     2281.17     65.74 o 
   8   5   4      110.34      134.65     34.94 o 
   9   5   4     2269.91     2273.72     72.69 o 
  10   5   4       62.40      101.92     28.44 o 
 -10   6   4      171.27      213.20     33.71 o 
  -9   6   4       11.13       -9.00     17.88 o 
  -8   6   4       17.17       61.00     19.77 o 
  -7   6   4      214.04      216.31     24.02 o 
  -6   6   4      116.17      115.64     19.84 o 
  -5   6   4        2.07       14.92     18.19 o 
  -4   6   4       53.38       59.09     19.66 o 
  -3   6   4      345.30      445.11     53.03 o 
  -2   6   4      263.50      293.36     22.60 o 
  -1   6   4      406.46      369.74     23.39 o 
   0   6   4     1306.76     1262.83     29.22 o 
   1   6   4        6.97      -13.48      8.99 o 
   2   6   4       79.50      117.84     17.86 o 
   3   6   4      641.68      595.37     27.23 o 
   4   6   4       62.70       92.70     20.66 o 
   5   6   4      113.77       84.90     17.51 o 
   6   6   4        7.94      -20.76     13.84 o 
   7   6   4        3.04        5.73     19.79 o 
   8   6   4       25.35       -7.55     21.17 o 
   9   6   4       11.75       61.83     27.70 o 
  10   6   4       30.77       11.03     25.91 o 
  -9   7   4        7.69       22.88     24.33 o 
  -8   7   4      133.98      144.64     24.85 o 
  -7   7   4      134.36      138.42     23.50 o 
  -6   7   4      246.50      236.85     25.86 o 
  -5   7   4     1314.04     1239.50     42.17 o 
  -4   7   4      122.65      102.82     20.31 o 
  -3   7   4      110.58      115.81     19.75 o 
  -2   7   4      152.06      136.22     26.91 o 
  -1   7   4      337.27      544.14     37.92 o 
   0   7   4     3152.68     3078.63     61.22 o 
   1   7   4       10.63        7.83     15.25 o 
   2   7   4     1707.45     1737.46     52.35 o 
   3   7   4      738.82      787.62     42.81 o 
   4   7   4      138.81      117.09     29.63 o 
   5   7   4        3.21       -6.54     15.51 o 
   6   7   4       17.74        2.45     17.71 o 
   7   7   4      908.98      777.95     46.03 o 
   8   7   4      164.95      153.32     32.57 o 
   9   7   4       17.92      -11.89     24.63 o 
  -8   8   4      359.91      387.74     34.25 o 
  -7   8   4      931.54     1021.38     43.70 o 
  -6   8   4       49.98       54.79     21.26 o 
  -5   8   4      512.44      540.88     34.00 o 
  -4   8   4      709.29      726.55     47.39 o 
  -3   8   4       25.04       73.50     20.09 o 
  -2   8   4      131.91      127.71     29.90 o 
  -1   8   4        8.23       -0.73     20.94 o 
   0   8   4     1484.33     1432.48     43.97 o 
   1   8   4     1239.09     1293.43     42.58 o 
   2   8   4       99.40      127.05     21.66 o 
   3   8   4      425.86      471.82     46.25 o 
   4   8   4      413.39      448.10     32.48 o 
   5   8   4      346.28      330.14     29.71 o 
   6   8   4      360.54      332.35     39.32 o 
   7   8   4      265.98      275.70     38.14 o 
   8   8   4      359.12      364.96     54.54 o 
  -7   9   4      101.09       37.73     22.61 o 
  -6   9   4       26.45        1.88     21.22 o 
  -5   9   4       51.15       33.78     20.59 o 
  -4   9   4      270.26      316.46     31.60 o 
  -3   9   4      427.17      439.28     84.47 o 
  -2   9   4       21.57       12.29     24.79 o 
  -1   9   4      268.76      244.21     34.89 o 
   0   9   4      350.02      372.76     41.09 o 
   1   9   4      347.21      358.62     31.29 o 
   2   9   4      445.23      439.27     34.06 o 
   3   9   4      396.63      547.33     61.83 o 
   4   9   4      611.13      631.18     36.77 o 
   5   9   4      397.32      394.86     34.51 o 
   6   9   4      139.80      204.29     36.83 o 
   7   9   4      271.91      288.64     40.96 o 
  -5  10   4        1.59       -7.82     20.96 o 
  -4  10   4       35.75       40.15     32.30 o 
  -3  10   4        0.05      -36.56     24.37 o 
  -2  10   4      144.36      161.00     34.56 o 
  -1  10   4      195.04      239.29     75.54 o 
   0  10   4      155.21      175.09     36.01 o 
   1  10   4      774.72      832.97     39.67 o 
   2  10   4        6.18       -6.21     19.55 o 
   3  10   4       76.18       88.06     23.76 o 
   4  10   4      511.97      558.22     40.59 o 
   5  10   4       69.45       19.45     28.48 o 
  -3  11   4       22.02       43.26     33.83 o 
  -2  11   4        0.00       15.97     27.83 o 
  -1  11   4       39.39       67.35     32.19 o 
   0  11   4       11.06       36.14     28.65 o 
   1  11   4      116.27      177.62     35.26 o 
   2  11   4       24.24       37.65     22.74 o 
   3  11   4       18.82       42.76     24.16 o 
 -12   1   5      463.44      443.71     92.00 o 
 -11   1   5      831.46      663.48     95.84 o 
 -10   1   5       37.87       46.24     20.30 o 
  -9   1   5     1445.75     1377.74     48.86 o 
  -8   1   5      800.34      749.87     35.90 o 
  -7   1   5     4476.06     4485.80     67.73 o 
  -6   1   5      423.18      360.08     18.05 o 
  -5   1   5      111.89      122.81     15.04 o 
  -4   1   5     3910.47     3705.54     39.82 o 
  -3   1   5      795.70      693.70     13.17 o 
  -2   1   5       69.83       48.88      5.53 o 
  -1   1   5     1552.77     1584.87     18.49 o 
   0   1   5     6443.84     6172.35     60.93 o 
   1   1   5      464.82      414.85     11.77 o 
   2   1   5    10529.35    11131.80    270.76 o 
   3   1   5     3211.32     3501.70     55.75 o 
   4   1   5    10319.76    11493.53    106.07 o 
   5   1   5      604.87      589.75     25.14 o 
   6   1   5     1441.62     1355.49     25.49 o 
   7   1   5       84.41       90.94     20.21 o 
   8   1   5     2461.59     2667.46     52.40 o 
   9   1   5      294.60      373.63     31.67 o 
  10   1   5      652.13      639.23     38.90 o 
  11   1   5      547.72      518.78     54.50 o 
  12   1   5       30.26       -3.26     33.38 o 
 -12   2   5      295.44      308.24     33.73 o 
 -11   2   5       66.29       73.76     22.57 o 
 -10   2   5      361.79      385.07     33.92 o 
  -9   2   5       21.43       40.99     31.25 o 
  -8   2   5      770.70      680.61     26.77 o 
  -7   2   5     1429.43     1477.19     36.57 o 
  -6   2   5      285.41      276.43     17.62 o 
  -5   2   5     6904.58     7304.42     91.54 o 
  -4   2   5     1176.19     1156.99     20.26 o 
  -3   2   5     5293.36     5023.33     49.22 o 
  -2   2   5     4744.43     4509.32     43.92 o 
  -1   2   5    25487.47    26396.78    201.59 o 
   0   2   5      864.83      798.09     13.56 o 
   1   2   5      220.59      211.76      7.86 o 
   2   2   5      557.82      488.95     15.02 o 
   3   2   5     3024.15     2971.97     72.16 o 
   4   2   5      446.94      556.24     27.25 o 
   5   2   5       29.35       52.41     15.87 o 
   6   2   5       96.68      163.14     13.51 o 
   7   2   5     1582.74     1665.28     51.43 o 
   8   2   5     1812.77     1885.36     44.24 o 
   9   2   5       19.04       15.52     21.86 o 
  10   2   5       25.91       14.34     20.89 o 
  11   2   5       31.43       13.71     19.67 o 
 -11   3   5       40.96       51.55     22.98 o 
 -10   3   5       31.35       24.95     21.20 o 
  -9   3   5      425.62      431.31     39.52 o 
  -8   3   5       96.35       88.14     16.75 o 
  -7   3   5     3014.19     3002.17     82.87 o 
  -6   3   5      851.94      842.51     28.15 o 
  -5   3   5      819.38      807.04     26.06 o 
  -4   3   5     1476.15     1429.86     32.45 o 
  -3   3   5     7637.33     8504.32     76.91 o 
  -2   3   5     8854.74     8651.73     92.19 o 
  -1   3   5     3521.93     3493.27     37.63 o 
   0   3   5     1690.21     1673.91     23.01 o 
   1   3   5      128.80      108.68      7.53 o 
   2   3   5       19.26       34.29      6.47 o 
   3   3   5    10310.79    10690.53    267.60 o 
   4   3   5      622.27      686.74     25.80 o 
   5   3   5      681.23      640.56     19.31 o 
   6   3   5     3307.90     3323.41     97.90 o 
   7   3   5       17.84       51.76     15.76 o 
   8   3   5        2.30       11.19     19.88 o 
   9   3   5      150.84      168.55     38.43 o 
  10   3   5       17.26        0.77     21.00 o 
  11   3   5      155.75      118.45     42.78 o 
 -11   4   5       89.54      149.49     30.63 o 
 -10   4   5      331.35      410.98     37.87 o 
  -9   4   5       23.64       -6.73     18.72 o 
  -8   4   5     1704.63     1794.75     46.36 o 
  -7   4   5     2256.99     2263.06     53.38 o 
  -6   4   5      178.85      189.69     19.63 o 
  -5   4   5     7647.74     7604.83    101.21 o 
  -4   4   5      214.53      276.03     35.93 o 
  -3   4   5     8573.10     8664.03     88.28 o 
  -2   4   5    11539.50    11690.17    164.11 o 
  -1   4   5     5573.60     5557.05     69.18 o 
   0   4   5     3393.76     3311.73     38.38 o 
   1   4   5      503.26      529.44     14.79 o 
   2   4   5    15092.04    15246.05    459.74 o 
   3   4   5      592.28      601.35     17.95 o 
   4   4   5      322.41      315.02     14.76 o 
   5   4   5      711.14      582.96     19.24 o 
   6   4   5       41.13       52.74     16.57 o 
   7   4   5      251.22      326.90     60.36 o 
   8   4   5      414.04      410.75     68.67 o 
   9   4   5      156.70      234.86     31.78 o 
  10   4   5      169.08      155.28     43.63 o 
  11   4   5       52.74       37.33     23.57 o 
 -11   5   5      147.80      187.01     33.89 o 
 -10   5   5        0.09       62.17     25.61 o 
  -9   5   5       14.18       27.76     22.98 o 
  -8   5   5        9.54       13.50     15.34 o 
  -7   5   5      642.03      525.30     42.29 o 
  -6   5   5      565.49      684.11     47.64 o 
  -5   5   5      171.95      214.30     25.07 o 
  -4   5   5      368.40      361.49     22.14 o 
  -3   5   5       16.73       41.32     13.35 o 
  -2   5   5        3.97        1.26     10.18 o 
  -1   5   5        3.93        3.16      7.80 o 
   0   5   5       94.63      117.38     13.44 o 
   1   5   5       48.49       40.84      8.89 o 
   2   5   5     1276.43     1185.93     38.17 o 
   3   5   5     1061.56     1028.90     54.64 o 
   4   5   5       33.78       38.51     23.06 o 
   5   5   5      677.45      601.57     25.62 o 
   6   5   5      166.43      195.35     22.86 o 
   7   5   5      239.40      346.12     32.97 o 
   8   5   5      472.65      426.14     38.85 o 
   9   5   5       11.89       62.98     25.05 o 
  10   5   5       19.77      -33.85     26.55 o 
 -10   6   5      308.83      334.62     60.71 o 
  -9   6   5       11.34      -21.03     23.16 o 
  -8   6   5     1071.10      963.33     50.71 o 
  -7   6   5      917.41      920.89     36.71 o 
  -6   6   5      133.13       85.84     28.69 o 
  -5   6   5      136.39      129.79     21.33 o 
  -4   6   5      122.01       90.22     18.48 o 
  -3   6   5     3126.17     3024.80     58.92 o 
  -2   6   5      221.28      246.55     26.75 o 
  -1   6   5     2471.29     2314.09     95.75 o 
   0   6   5     5085.63     4856.56     56.10 o 
   1   6   5      183.53      187.18     14.01 o 
   2   6   5     2003.97     1889.83     74.56 o 
   3   6   5      373.27      352.23     34.99 o 
   4   6   5     2356.81     2238.15     58.01 o 
   5   6   5      255.09      263.81     28.36 o 
   6   6   5      186.15      182.35     36.02 o 
   7   6   5      661.84      674.88     92.31 o 
   8   6   5       12.28      -13.28     22.96 o 
   9   6   5      252.61      292.68     38.15 o 
  10   6   5      289.86      304.88     58.46 o 
  -9   7   5        9.10       23.24     19.64 o 
  -8   7   5       72.16       52.32     21.09 o 
  -7   7   5      359.20      383.02     31.69 o 
  -6   7   5       20.81       25.71     19.16 o 
  -5   7   5      200.64      229.18     25.11 o 
  -4   7   5        7.63        0.45     16.44 o 
  -3   7   5       83.21       92.31     19.40 o 
  -2   7   5       12.24        3.08     19.66 o 
  -1   7   5      974.65      859.46     34.01 o 
   0   7   5       18.88       70.28     17.97 o 
   1   7   5      102.63       40.20     17.77 o 
   2   7   5      194.80      262.85     34.45 o 
   3   7   5      670.99      678.22     32.57 o 
   4   7   5        6.55      -15.33     14.76 o 
   5   7   5      395.36      433.57     31.45 o 
   6   7   5      488.10      489.24     38.35 o 
   7   7   5       10.07       17.13     58.73 o 
   8   7   5      102.35       95.20     30.94 o 
   9   7   5       31.16       27.48     27.81 o 
  -8   8   5       14.14      -15.17     20.35 o 
  -7   8   5        1.49       18.32     19.68 o 
  -6   8   5        0.68      -21.18     18.11 o 
  -5   8   5      391.33      372.34     38.87 o 
  -4   8   5        4.35       34.48     19.22 o 
  -3   8   5      576.42      570.21     42.30 o 
  -2   8   5        7.73       12.11     22.41 o 
  -1   8   5      489.57      430.03     40.43 o 
   0   8   5        2.18        8.64     16.73 o 
   1   8   5       18.86       40.79     21.58 o 
   2   8   5       62.67       57.21     19.58 o 
   3   8   5        0.62       -3.37     16.48 o 
   4   8   5      922.97      970.51     47.55 o 
   5   8   5     1361.73     1338.66     46.21 o 
   6   8   5      261.98      260.56     36.05 o 
   7   8   5      702.29      632.44     45.23 o 
   8   8   5      118.61      111.66     31.32 o 
  -7   9   5      193.24      215.64     33.11 o 
  -6   9   5       82.82       50.84     22.89 o 
  -5   9   5       14.60      -27.59     18.40 o 
  -4   9   5      183.41      183.63     40.57 o 
  -3   9   5        6.56        4.15     25.51 o 
  -2   9   5      259.05      249.14     36.94 o 
  -1   9   5      345.83      265.38     36.80 o 
   0   9   5       93.52       91.08     22.06 o 
   1   9   5       27.12       17.88     18.98 o 
   2   9   5        6.57       -0.86     17.91 o 
   3   9   5      149.36      237.75     29.03 o 
   4   9   5      910.46      929.05     41.09 o 
   5   9   5      235.30      276.18     38.35 o 
   6   9   5     1027.96     1033.72    129.27 o 
   7   9   5        2.51        1.59     24.37 o 
  -5  10   5      151.05      131.14     36.12 o 
  -4  10   5       21.84        2.19     25.87 o 
  -3  10   5        0.88      -35.92     23.95 o 
  -2  10   5        0.10      -38.42     28.73 o 
  -1  10   5        1.09       -7.07     25.00 o 
   0  10   5       44.60       40.40     28.03 o 
   1  10   5        9.24       50.87     21.14 o 
   2  10   5       38.19       19.92     20.16 o 
   3  10   5      109.12       63.41     23.88 o 
   4  10   5      129.48      161.21     45.85 o 
   5  10   5       20.69       14.78     29.27 o 
  -2  11   5      120.76       83.10     33.71 o 
  -1  11   5       98.06      133.07     37.03 o 
   0  11   5      296.67      277.81     48.68 o 
   1  11   5      275.46      314.62     42.13 o 
   2  11   5        0.67      -15.58     22.09 o 
 -12   0   6      288.36      285.01     49.61 o 
 -11   0   6      419.17      441.92     54.89 o 
 -10   0   6       14.53       24.22     26.55 o 
  -9   0   6     5743.42     5114.72    142.62 o 
  -8   0   6     2477.10     2088.23     81.44 o 
  -7   0   6     3796.99     3688.43    106.99 o 
  -6   0   6    15503.23    16029.58    342.62 o 
  -5   0   6      769.77      758.54     34.19 o 
  -4   0   6      452.82      520.12     35.05 o 
  -3   0   6        4.15       -2.93      6.96 o 
  -2   0   6    34546.06    35122.43    417.28 o 
  -1   0   6    11860.19    12413.13    156.85 o 
   0   0   6     2129.14     2229.27     37.40 o 
   1   0   6    69780.80    69563.05    828.51 o 
   2   0   6        7.05        4.50     11.41 o 
   3   0   6     7348.68     7660.89    228.72 o 
   4   0   6    15799.97    16724.72    209.45 o 
   5   0   6     5960.88     6364.63     93.92 o 
   6   0   6     8913.38     9344.49    133.08 o 
   7   0   6     9409.83     9682.79    217.93 o 
   8   0   6     5497.58     5830.23    157.99 o 
   9   0   6     2340.88     2235.28     91.61 o 
  10   0   6     1047.48      984.30     66.23 o 
  11   0   6     4231.98     4266.29    143.01 o 
 -12   1   6       14.55       38.55     17.79 o 
 -11   1   6      150.52      132.14     40.06 o 
 -10   1   6      178.00      146.15     25.83 o 
  -9   1   6      462.97      511.04     69.10 o 
  -8   1   6       30.91       50.16     19.71 o 
  -7   1   6      433.89      444.39     30.89 o 
  -6   1   6      240.95      225.36     16.39 o 
  -5   1   6      531.49      464.63     14.94 o 
  -4   1   6      763.01      782.05     15.84 o 
  -3   1   6      619.75      574.07     12.33 o 
  -2   1   6      572.31      633.62     14.63 o 
  -1   1   6      731.96      837.09     12.94 o 
   0   1   6     1777.31     1681.94     22.60 o 
   1   1   6       50.01       46.04      5.95 o 
   2   1   6        1.49       93.41     80.19 o 
   3   1   6     5018.61     5147.99     56.92 o 
   4   1   6     3678.07     4048.33     63.27 o 
   5   1   6      290.48      284.73     14.18 o 
   6   1   6       22.25       20.90      7.87 o 
   7   1   6       11.00       15.09     12.10 o 
   8   1   6     3626.94     3911.95     86.93 o 
   9   1   6      128.44      132.49     23.90 o 
  10   1   6       46.41       23.52     21.17 o 
  11   1   6        2.44       35.95     34.94 o 
 -12   2   6        0.60       24.33     21.64 o 
 -11   2   6      149.39      159.88     27.94 o 
 -10   2   6        0.99        9.83     18.94 o 
  -9   2   6      265.26      283.30     29.93 o 
  -8   2   6        2.70       49.77     18.56 o 
  -7   2   6      975.45      944.25     29.21 o 
  -6   2   6       17.70       14.70     10.09 o 
  -5   2   6        0.58        2.50     10.13 o 
  -4   2   6     2628.72     2522.15     32.40 o 
  -3   2   6      738.99      763.06     15.94 o 
  -2   2   6     1038.54     1066.85     25.30 o 
  -1   2   6       90.13      121.79     12.38 o 
   0   2   6     1036.77     1037.21     16.08 o 
   1   2   6      510.08      438.83     10.56 o 
   2   2   6      204.85      169.39      8.54 o 
   3   2   6     1357.77     1352.53     29.88 o 
   4   2   6      251.46      262.69     12.71 o 
   5   2   6        1.62       -8.05      6.56 o 
   6   2   6     4297.52     4387.83     85.87 o 
   7   2   6     1552.32     1588.85     60.94 o 
   8   2   6      873.45      990.71     50.85 o 
   9   2   6        2.91       46.04     28.49 o 
  10   2   6       53.16       68.33     22.99 o 
  11   2   6       61.40        2.84     20.91 o 
 -11   3   6       36.82       -4.42     20.27 o 
 -10   3   6      372.73      475.94     39.32 o 
  -9   3   6      203.89      187.53     27.78 o 
  -8   3   6     1129.96     1117.93     46.19 o 
  -7   3   6     1639.73     1722.52     42.41 o 
  -6   3   6      464.41      437.29     22.35 o 
  -5   3   6     7990.11     7862.21    100.50 o 
  -4   3   6      667.13      719.48     17.97 o 
  -3   3   6    16303.26    16733.81    165.44 o 
  -2   3   6    10790.95    10997.64    107.75 o 
  -1   3   6      266.69      216.53     10.22 o 
   0   3   6    17321.61    17650.15    141.46 o 
   1   3   6     1375.21     1248.94     20.39 o 
   2   3   6    10190.61    10447.85    156.66 o 
   3   3   6      299.35      262.72     14.39 o 
   4   3   6     3399.65     3298.98     87.35 o 
   5   3   6     6924.29     6790.29    194.07 o 
   6   3   6      306.80      347.27     15.43 o 
   7   3   6     6116.71     6005.46    184.75 o 
   8   3   6     2708.57     2661.51     76.78 o 
   9   3   6        7.24       -2.20     19.15 o 
  10   3   6      315.09      313.86     36.07 o 
  11   3   6       36.63       55.37     25.74 o 
 -11   4   6      253.77      305.18     38.90 o 
 -10   4   6      446.34      517.73     42.35 o 
  -9   4   6       99.63      158.04     54.50 o 
  -8   4   6      379.36      447.20     26.02 o 
  -7   4   6     1268.18     1316.90     38.88 o 
  -6   4   6      683.39      600.94     27.17 o 
  -5   4   6      897.04      911.99     50.67 o 
  -4   4   6     6566.37     6534.71    102.95 o 
  -3   4   6    14352.89    14388.94    173.32 o 
  -2   4   6      310.18      373.82     13.41 o 
  -1   4   6       99.00      101.29      9.14 o 
   0   4   6      363.73      310.45     12.63 o 
   1   4   6     1504.50     1398.66     30.90 o 
   2   4   6     1935.27     1893.63     73.88 o 
   3   4   6       26.26       23.24      7.42 o 
   4   4   6     2128.67     2039.66     53.91 o 
   5   4   6       69.54       78.53     12.84 o 
   6   4   6      110.39      140.85     22.81 o 
   7   4   6       30.78       28.44     18.84 o 
   8   4   6     1847.89     1935.47     54.45 o 
   9   4   6      698.40      683.99     42.66 o 
  10   4   6      279.43      216.81     42.35 o 
  11   4   6       71.34       68.66     27.06 o 
 -10   5   6      293.00      281.90     36.71 o 
  -9   5   6      130.01      129.53     46.89 o 
  -8   5   6        3.51      -18.81     14.58 o 
  -7   5   6      484.79      527.58     39.17 o 
  -6   5   6      173.19      176.85     20.43 o 
  -5   5   6     1140.15     1172.31     36.59 o 
  -4   5   6       78.23      114.98     65.66 o 
  -3   5   6     2449.80     2454.59     48.89 o 
  -2   5   6     1168.33     1106.10     24.28 o 
  -1   5   6        2.43      -10.03      6.69 o 
   0   5   6     2150.86     1991.47     30.60 o 
   1   5   6      138.76      123.30     11.42 o 
   2   5   6     9613.86     9392.98    263.13 o 
   3   5   6     1341.53     1255.55     30.29 o 
   4   5   6       16.25        8.45     11.99 o 
   5   5   6       82.98       54.45     13.98 o 
   6   5   6        0.10       -2.33     17.25 o 
   7   5   6      545.69      571.34     35.73 o 
   8   5   6        4.54       -8.62     20.03 o 
   9   5   6      206.82      226.23     39.63 o 
  10   5   6       23.69       25.71     23.57 o 
 -10   6   6        4.56       10.18     25.22 o 
  -9   6   6      253.05      240.17     36.14 o 
  -8   6   6      117.64      122.73     22.89 o 
  -7   6   6      221.87      228.94     28.80 o 
  -6   6   6      290.31      263.10     25.23 o 
  -5   6   6      625.00      603.22     30.20 o 
  -4   6   6      634.02      622.18     29.22 o 
  -3   6   6       10.66       19.05     14.01 o 
  -2   6   6      677.94      709.98     58.03 o 
  -1   6   6     1257.54     1047.23     28.37 o 
   0   6   6        2.06       27.59     10.40 o 
   1   6   6      429.62      360.44     21.89 o 
   2   6   6       67.51       84.57     14.76 o 
   3   6   6      741.93      711.20     26.04 o 
   4   6   6      716.85      651.08     46.02 o 
   5   6   6      174.67      168.48     20.88 o 
   6   6   6      571.90      534.03     35.88 o 
   7   6   6      151.78      157.75     36.10 o 
   8   6   6      133.36      137.40     28.79 o 
   9   6   6      119.46      119.87     31.44 o 
  10   6   6       36.63       29.53     28.08 o 
  -9   7   6      187.73      191.61     35.71 o 
  -8   7   6        3.34       -2.09     18.67 o 
  -7   7   6      329.48      453.68     33.52 o 
  -6   7   6       47.82       41.04     18.95 o 
  -5   7   6     2482.09     2564.43     60.43 o 
  -4   7   6      598.50      583.89     30.54 o 
  -3   7   6      841.58      890.09     80.32 o 
  -2   7   6     1425.56     1415.86     53.05 o 
  -1   7   6       51.75       45.07     18.23 o 
   0   7   6     2148.79     2045.95     49.98 o 
   1   7   6       23.71       -4.68     13.21 o 
   2   7   6     3334.91     3184.54    125.13 o 
   3   7   6      433.97      401.75     40.64 o 
   4   7   6       18.56      -13.95     13.82 o 
   5   7   6     1108.36     1070.72    118.01 o 
   6   7   6        8.78      -28.31     19.57 o 
   7   7   6      653.05      595.21     43.07 o 
   8   7   6      304.47      340.80     33.51 o 
   9   7   6      377.10      393.95     43.22 o 
  -8   8   6        5.02      -27.69     20.72 o 
  -7   8   6       10.07       -3.11     18.35 o 
  -6   8   6        1.99      -12.25     18.29 o 
  -5   8   6      250.58      252.13     27.64 o 
  -4   8   6      525.03      517.30     33.70 o 
  -3   8   6      693.08      777.90     48.33 o 
  -2   8   6        6.14       -0.45     20.92 o 
  -1   8   6      124.05      100.93     27.76 o 
   0   8   6        4.77       -9.66     16.39 o 
   1   8   6       15.21        8.42     16.96 o 
   2   8   6       53.70       50.15     18.17 o 
   3   8   6       97.17      103.77     18.64 o 
   4   8   6      356.70      338.11     31.72 o 
   5   8   6       29.25       81.35     42.43 o 
   6   8   6       56.41       28.75     39.20 o 
   7   8   6      236.17      227.11     30.42 o 
   8   8   6      258.93      289.13     43.66 o 
  -7   9   6       18.50        8.53     22.36 o 
  -6   9   6       31.97       22.29     21.37 o 
  -5   9   6       36.41       31.06     21.86 o 
  -4   9   6       25.21       13.37     24.75 o 
  -3   9   6        4.56       -9.57     23.50 o 
  -2   9   6        5.55        4.50     23.77 o 
  -1   9   6        0.45       31.36     26.03 o 
   0   9   6       86.38      102.88     23.25 o 
   1   9   6       20.97       -1.38     21.28 o 
   2   9   6      154.71      178.87     32.11 o 
   3   9   6      816.10      741.41     49.82 o 
   4   9   6      876.04      945.62     52.59 o 
   5   9   6       21.86       68.15     30.62 o 
   6   9   6        0.07       86.31     25.16 o 
   7   9   6       11.92        3.31     22.67 o 
  -5  10   6       11.54        0.71     28.50 o 
  -4  10   6      229.36      525.14    226.28 o 
  -3  10   6      254.01      312.49     41.83 o 
  -2  10   6       87.15       36.27     29.28 o 
  -1  10   6      424.02      459.51     45.76 o 
   0  10   6       93.26       70.18     46.19 o 
   1  10   6      281.57      322.97     32.25 o 
   2  10   6      117.39      106.23     26.75 o 
   3  10   6       91.61      100.51     25.66 o 
   4  10   6      477.08      567.76     66.19 o 
   5  10   6      105.39      116.24     35.70 o 
  -2  11   6        0.94        9.90     29.81 o 
  -1  11   6        6.76        7.97     26.93 o 
   0  11   6      138.78      181.66     39.06 o 
   1  11   6       95.40       86.44     49.88 o 
   2  11   6        6.45       -7.73     43.05 o 
 -12   1   7       69.85       21.42     27.29 o 
 -11   1   7      158.19      147.90     39.28 o 
 -10   1   7       71.17       63.19     25.09 o 
  -9   1   7     2919.22     2967.50     75.62 o 
  -8   1   7     6756.33     6682.42    121.66 o 
  -7   1   7       54.13       50.72     16.88 o 
  -6   1   7      881.18      771.92     30.09 o 
  -5   1   7      210.98      201.37     10.67 o 
  -4   1   7     1128.44      949.24     17.88 o 
  -3   1   7     4069.48     3827.49     39.96 o 
  -2   1   7     2447.25     2310.94     33.91 o 
  -1   1   7     2615.14     2655.90     33.56 o 
   0   1   7     1637.58     1610.68     28.16 o 
   1   1   7      268.50      322.39     13.71 o 
   2   1   7      286.07      288.19     13.81 o 
   3   1   7     2304.15     2330.20     37.21 o 
   4   1   7     4872.94     4815.61    138.39 o 
   5   1   7       90.68      106.07     12.64 o 
   6   1   7     2061.09     2083.55     44.36 o 
   7   1   7      353.62      387.73     28.87 o 
   8   1   7     2645.94     2863.29    102.91 o 
   9   1   7      719.89      654.20     38.10 o 
  10   1   7      596.11      540.55     37.74 o 
  11   1   7     1737.07     1641.35     88.74 o 
 -11   2   7       36.02       32.34     20.97 o 
 -10   2   7      173.90      180.76     26.87 o 
  -9   2   7      874.49      770.01     39.07 o 
  -8   2   7     1658.80     1629.88     53.02 o 
  -7   2   7      183.48      152.07     23.01 o 
  -6   2   7      750.39      686.86     41.38 o 
  -5   2   7       21.44        0.12      9.05 o 
  -4   2   7     1043.99      989.08     19.61 o 
  -3   2   7        1.81        2.43      7.69 o 
  -2   2   7    11171.07    11333.72    105.33 o 
  -1   2   7     8360.72     8397.27     73.29 o 
   0   2   7     2063.38     2023.72     25.05 o 
   1   2   7      483.35      432.26     10.93 o 
   2   2   7     3166.23     3115.78     54.11 o 
   3   2   7     2198.99     2657.85     77.69 o 
   4   2   7     3343.51     3607.07     88.98 o 
   5   2   7      651.89      642.12     32.04 o 
   6   2   7       45.43       46.58     12.98 o 
   7   2   7      648.10      751.16     60.81 o 
   8   2   7        3.74      -19.87     13.25 o 
   9   2   7     2116.76     2161.37     95.96 o 
  10   2   7      736.58      594.60    107.33 o 
  11   2   7       95.14       72.52     28.73 o 
 -11   3   7      309.91      300.98     36.28 o 
 -10   3   7      178.53      192.66     29.42 o 
  -9   3   7      209.73      185.30     34.82 o 
  -8   3   7       42.18       59.02     20.50 o 
  -7   3   7     6377.04     6318.91     92.00 o 
  -6   3   7      338.02      308.75     20.78 o 
  -5   3   7       54.06       88.07     12.16 o 
  -4   3   7     4445.42     4293.16     48.41 o 
  -3   3   7      135.52      105.16      9.24 o 
  -2   3   7     9000.92     9410.56     83.56 o 
  -1   3   7     3705.51     3477.32     38.91 o 
   0   3   7      337.19      372.11     12.14 o 
   1   3   7     5641.80     5211.13     61.74 o 
   2   3   7     7467.59     7628.92    168.46 o 
   3   3   7     2597.84     2914.14     94.19 o 
   4   3   7     1246.14     1078.39     21.25 o 
   5   3   7      665.38      647.48     17.86 o 
   6   3   7     1743.07     1663.03     50.62 o 
   7   3   7      991.39      982.09     68.12 o 
   8   3   7       94.04      134.15     25.59 o 
   9   3   7      482.13      414.28     36.59 o 
  10   3   7      582.23      476.09     37.39 o 
  11   3   7      277.38      237.12     48.02 o 
 -11   4   7       12.87        2.53     24.88 o 
 -10   4   7      711.38      693.35     48.80 o 
  -9   4   7      364.91      317.34     36.37 o 
  -8   4   7        3.86      -10.37     17.04 o 
  -7   4   7      383.10      416.82     25.94 o 
  -6   4   7      215.49      201.81     20.53 o 
  -5   4   7      661.97      664.00     25.74 o 
  -4   4   7      939.69      928.88     25.66 o 
  -3   4   7     2532.92     2521.48     36.26 o 
  -2   4   7       30.39       57.90      8.02 o 
  -1   4   7        9.44       15.51      6.70 o 
   0   4   7     9000.36     8617.53     79.67 o 
   1   4   7      435.21      422.84     17.78 o 
   2   4   7     1289.23     1198.21     22.40 o 
   3   4   7     3388.90     3221.36     71.99 o 
   4   4   7     1057.74     1102.41     34.75 o 
   5   4   7      236.49      243.64     22.43 o 
   6   4   7      100.67      130.03     19.41 o 
   7   4   7     1282.22     1281.58     40.78 o 
   8   4   7        6.67       35.94     21.08 o 
   9   4   7       90.31       56.19     24.17 o 
  10   4   7      339.41      346.87     38.87 o 
  11   4   7        8.40      -24.27     21.28 o 
 -10   5   7      375.82      332.42     40.88 o 
  -9   5   7       28.33       15.28     22.36 o 
  -8   5   7       35.71        5.29     22.41 o 
  -7   5   7      157.11      157.46     20.99 o 
  -6   5   7      431.43      446.02     26.08 o 
  -5   5   7      406.82      372.62     24.75 o 
  -4   5   7      573.17      490.88     25.33 o 
  -3   5   7      238.84      240.19     17.23 o 
  -2   5   7      419.22      472.14     15.59 o 
  -1   5   7      660.41      584.86     17.56 o 
   0   5   7      686.10      641.76     18.10 o 
   1   5   7     1859.95     1809.53     30.20 o 
   2   5   7     3401.80     3414.12     62.91 o 
   3   5   7      280.46      305.03     15.11 o 
   4   5   7      447.42      439.34     27.35 o 
   5   5   7       36.95       28.24     15.76 o 
   6   5   7       99.75      112.27     24.01 o 
   7   5   7       16.48      -17.75     19.15 o 
   8   5   7      205.81      250.28     27.27 o 
   9   5   7      223.19      164.28     30.83 o 
  10   5   7       90.50       80.32     27.14 o 
 -10   6   7       72.86       56.50     28.70 o 
  -9   6   7       34.49      -29.93     19.96 o 
  -8   6   7      430.31      520.49     44.48 o 
  -7   6   7      390.46      404.35     29.29 o 
  -6   6   7       42.97       45.38     17.32 o 
  -5   6   7     1773.46     1822.37     56.66 o 
  -4   6   7     1208.00     1070.95     36.27 o 
  -3   6   7        5.95      -14.82     20.26 o 
  -2   6   7      607.50      596.56     26.40 o 
  -1   6   7     1782.21     1691.05     55.26 o 
   0   6   7     8642.08     8477.19    138.41 o 
   1   6   7     3083.98     2965.12     52.31 o 
   2   6   7     3898.82     3802.52    120.08 o 
   3   6   7     2335.06     2326.49     59.43 o 
   4   6   7        3.97      -12.66     12.13 o 
   5   6   7     1321.70     1288.95     69.02 o 
   6   6   7        1.02       -0.44     15.20 o 
   7   6   7      273.25      254.53     26.79 o 
   8   6   7     1430.15     1495.26     50.00 o 
   9   6   7       60.75       57.75     25.96 o 
  -9   7   7        1.91       -2.61     25.10 o 
  -8   7   7       32.50       46.26     27.99 o 
  -7   7   7      300.14      316.23     29.64 o 
  -6   7   7      473.87      463.84     31.65 o 
  -5   7   7       39.98       71.00     19.44 o 
  -4   7   7      273.03      288.64     26.79 o 
  -3   7   7      260.35      270.96     32.59 o 
  -2   7   7       41.27       19.52     20.07 o 
  -1   7   7      394.56      425.52     26.74 o 
   0   7   7       92.03       90.45     15.36 o 
   1   7   7      732.36      679.43     25.86 o 
   2   7   7      563.06      638.38     33.06 o 
   3   7   7      165.03      226.17     23.02 o 
   4   7   7       26.01       23.15     14.86 o 
   5   7   7       77.44      100.96     20.79 o 
   6   7   7       76.96       66.89     24.20 o 
   7   7   7       55.56       69.34     23.40 o 
   8   7   7      120.16       99.55     24.93 o 
   9   7   7      117.39      129.44     33.02 o 
  -8   8   7       88.78       77.81     23.60 o 
  -7   8   7      261.97      241.99     30.03 o 
  -6   8   7       38.40       25.68     20.17 o 
  -5   8   7      360.33      365.78     31.77 o 
  -4   8   7      284.63      281.40     35.43 o 
  -3   8   7      790.81      749.02     44.38 o 
  -2   8   7     1111.06     1039.80     49.03 o 
  -1   8   7       70.74       83.80     20.14 o 
   0   8   7      319.61      314.73     29.09 o 
   1   8   7        1.52       12.55     16.69 o 
   2   8   7       12.59       17.42     16.77 o 
   3   8   7      482.27      523.93     31.69 o 
   4   8   7      409.67      508.49     32.75 o 
   5   8   7      640.74      540.55     41.23 o 
   6   8   7        1.78      -11.23     19.07 o 
   7   8   7      483.55      593.39     44.85 o 
   8   8   7       14.56       26.59     24.02 o 
  -7   9   7      162.98      129.60     27.95 o 
  -6   9   7      397.73      427.00     58.03 o 
  -5   9   7       96.22       88.41     33.35 o 
  -4   9   7      275.50      288.15     39.00 o 
  -3   9   7      270.47      249.72     40.14 o 
  -2   9   7      545.15      535.66     44.75 o 
  -1   9   7      968.17      944.29     95.53 o 
   0   9   7      154.24      154.76     26.03 o 
   1   9   7      368.55      491.67     38.90 o 
   2   9   7     1061.26     1148.07     44.01 o 
   3   9   7        8.20       22.78     21.51 o 
   4   9   7      635.76      677.09     46.10 o 
   5   9   7      120.92      109.82     26.65 o 
   6   9   7      625.82      647.36     67.19 o 
  -5  10   7        5.98      -24.30     27.50 o 
  -4  10   7      367.98      308.63     58.27 o 
  -3  10   7      206.47      226.13     38.91 o 
  -2  10   7      202.01      183.04     37.55 o 
  -1  10   7      148.56      179.11     34.88 o 
   0  10   7       11.99        9.98     26.76 o 
   1  10   7       14.69       30.37     22.01 o 
   2  10   7       61.78       59.60     23.40 o 
   3  10   7        3.44      -22.65     24.69 o 
   4  10   7        9.23       -8.49     26.60 o 
   5  10   7       23.28       15.80     34.51 o 
  -1  11   7      232.29      282.71     41.45 o 
   0  11   7        1.39        0.96     28.76 o 
   1  11   7        3.16       25.82     42.97 o 
 -12   0   8      167.80      190.99     47.05 o 
 -11   0   8      392.47      466.60     50.62 o 
 -10   0   8      120.71       83.77     33.38 o 
  -9   0   8     3301.01     3028.04    107.61 o 
  -8   0   8     4642.44     4406.27    129.27 o 
  -7   0   8     2008.19     1897.94     76.55 o 
  -6   0   8     6518.01     6643.90    111.88 o 
  -5   0   8      674.88      667.76     17.96 o 
  -4   0   8    12040.19    12126.24    168.15 o 
  -3   0   8     3036.92     2810.89     59.51 o 
  -2   0   8     1942.84     1957.55     40.77 o 
  -1   0   8     4989.62     4962.42     74.98 o 
   0   0   8      285.01      210.39     11.87 o 
   1   0   8    17692.05    17278.08    214.29 o 
   2   0   8    27644.09    27590.71    495.41 o 
   3   0   8     7427.93     7384.39    163.35 o 
   4   0   8      233.29      235.21     13.28 o 
   5   0   8      726.91      758.16     23.70 o 
   6   0   8     5410.62     5386.30    141.77 o 
   7   0   8        2.66       16.23     26.63 o 
   8   0   8      829.36      796.49     59.32 o 
   9   0   8      914.44     1019.16     67.93 o 
  10   0   8       80.20       62.03     36.65 o 
  11   0   8     1157.89     1182.12     80.82 o 
 -11   1   8       55.43       28.65     32.45 o 
 -10   1   8       35.66       24.22     20.92 o 
  -9   1   8     1541.22     1554.77     54.86 o 
  -7   1   8      129.80       74.93     19.71 o 
  -6   1   8      426.16      333.73     17.39 o 
  -5   1   8     2801.40     2754.34     35.34 o 
  -4   1   8     1653.03     1559.60     28.46 o 
  -3   1   8     8535.56     8849.44     89.67 o 
  -2   1   8     2237.95     1943.48     24.04 o 
  -1   1   8     9668.43     9894.39     83.31 o 
   0   1   8        4.18        4.12     10.57 o 
   1   1   8    12794.79    12147.11    136.65 o 
   2   1   8      229.58      235.72     12.00 o 
   3   1   8      246.37      161.53     12.23 o 
   4   1   8       99.27       49.79     14.41 o 
   5   1   8      816.95      909.07     25.48 o 
   6   1   8      636.97      619.60     32.12 o 
   7   1   8      423.92      431.72     32.55 o 
   8   1   8       59.36       30.01     20.25 o 
   9   1   8      141.09      113.26     25.98 o 
  10   1   8       28.77       10.90     20.88 o 
  11   1   8        1.73       37.27     37.11 o 
 -11   2   8      175.36      182.21     33.69 o 
 -10   2   8      663.10      544.61     49.57 o 
  -9   2   8     1010.60      975.49     44.11 o 
  -8   2   8     2240.48     2261.69     88.00 o 
  -7   2   8      290.55      362.65     43.79 o 
  -6   2   8     2938.88     2888.55     65.72 o 
  -5   2   8     2798.29     2703.09     40.13 o 
  -4   2   8     1297.07     1340.77     25.40 o 
  -3   2   8    14920.59    15073.78    141.36 o 
  -2   2   8     3648.58     3744.35     40.09 o 
  -1   2   8     2852.68     2866.77     33.00 o 
   0   2   8     3484.59     3356.43     36.36 o 
   1   2   8     3718.98     3505.30     53.48 o 
   2   2   8     3009.65     2900.22     32.98 o 
   3   2   8     5954.22     6531.24    181.76 o 
   4   2   8     7225.85     7384.22    139.02 o 
   5   2   8     1613.59     1715.40     40.07 o 
   6   2   8      458.87      476.58     23.84 o 
   7   2   8     4803.30     4744.58    192.08 o 
   8   2   8       56.95       55.25     20.39 o 
   9   2   8      547.26      718.93     62.27 o 
  10   2   8      665.07      629.02     59.70 o 
  11   2   8      306.38      304.69     36.37 o 
 -11   3   8       49.48       58.57     24.26 o 
 -10   3   8      770.26      866.95     45.54 o 
  -9   3   8       83.63       73.68     23.69 o 
  -8   3   8       18.19       17.78     18.99 o 
  -7   3   8      548.28      689.44     37.88 o 
  -6   3   8      201.16      195.01     18.36 o 
  -5   3   8     2845.81     2846.51     38.95 o 
  -4   3   8     2885.92     2967.51     38.56 o 
  -3   3   8      430.34      426.29     17.17 o 
  -2   3   8     1556.32     1472.91     24.30 o 
  -1   3   8      220.87      217.36     10.96 o 
   0   3   8     3810.98     3588.12     40.14 o 
   1   3   8      811.72      752.22     24.95 o 
   2   3   8      883.48      784.62     23.04 o 
   3   3   8      305.10      258.26     11.79 o 
   4   3   8       26.74       28.76      7.56 o 
   5   3   8      724.32      742.98     34.41 o 
   6   3   8        1.58       17.35     11.79 o 
   7   3   8      655.96      598.02     29.45 o 
   8   3   8       21.88       11.83     18.52 o 
   9   3   8      823.51      744.15    102.21 o 
  10   3   8       20.19       -8.22     21.35 o 
  11   3   8       12.98        2.28     22.64 o 
 -11   4   8       47.44       72.71     28.92 o 
 -10   4   8        9.28       22.36     22.44 o 
  -9   4   8      182.94      158.63     28.44 o 
  -8   4   8       40.40        5.49     26.55 o 
  -7   4   8       74.52       77.53     23.20 o 
  -6   4   8      344.33      321.86     23.41 o 
  -5   4   8       84.50       68.25     14.43 o 
  -4   4   8     1999.67     1984.33     37.54 o 
  -3   4   8     4075.38     3950.39     55.45 o 
  -2   4   8     9437.30     8844.64    102.32 o 
  -1   4   8      356.58      276.18     12.84 o 
   0   4   8      297.82      266.45     12.47 o 
   1   4   8      558.32      588.66     16.64 o 
   2   4   8      921.55      785.06     18.74 o 
   3   4   8     5817.28     5560.48    138.56 o 
   4   4   8      249.01      229.54     13.49 o 
   5   4   8      168.15      183.83     16.18 o 
   6   4   8     2171.82     2165.29    145.49 o 
   7   4   8       10.39       10.22     16.27 o 
   8   4   8       74.26      120.36     25.83 o 
   9   4   8      252.33      224.92     58.35 o 
  10   4   8      271.05      310.75     57.03 o 
 -10   5   8      120.66      150.06     32.15 o 
  -9   5   8      215.82      184.48     38.97 o 
  -8   5   8       12.68      -18.78     19.93 o 
  -7   5   8     1018.54     1035.97     39.19 o 
  -6   5   8     1877.88     1965.39     48.60 o 
  -5   5   8     1358.26     1288.50     38.09 o 
  -4   5   8      394.75      400.51     20.23 o 
  -3   5   8       47.35       42.35     14.11 o 
  -2   5   8       71.81       56.27     10.84 o 
  -1   5   8      323.67      299.32     14.61 o 
   0   5   8     4121.61     3840.90     86.38 o 
   1   5   8     4503.02     4252.62    110.59 o 
   2   5   8     3806.66     3683.82     78.84 o 
   3   5   8     1058.63      914.82     31.26 o 
   4   5   8       81.92       85.84     13.81 o 
   5   5   8     2113.42     2208.31    153.21 o 
   6   5   8     1929.31     1906.95    128.83 o 
   7   5   8        9.06      -12.66     15.47 o 
   8   5   8      733.85      704.07    105.59 o 
   9   5   8      130.11      111.63     28.20 o 
  10   5   8      313.06      265.35     37.79 o 
 -10   6   8       58.11       56.89     32.09 o 
  -9   6   8       23.43       50.40     27.45 o 
  -8   6   8        6.30       23.11     23.79 o 
  -7   6   8      217.18      227.02     25.61 o 
  -6   6   8      245.87      264.32     25.85 o 
  -5   6   8      528.69      561.16     29.92 o 
  -4   6   8     1152.37     1233.42     38.72 o 
  -3   6   8        2.71      -19.74     13.16 o 
  -2   6   8      362.01      392.62     20.25 o 
  -1   6   8      118.07      105.91     14.66 o 
   0   6   8      332.44      394.16     17.90 o 
   1   6   8      690.60      674.86     21.28 o 
   2   6   8       18.29       32.69     10.96 o 
   3   6   8        1.55       30.66     13.48 o 
   4   6   8        9.38      -21.24     14.16 o 
   5   6   8       13.85       15.92     16.00 o 
   6   6   8       47.65       23.56     18.01 o 
   7   6   8       78.98       73.39     21.77 o 
   8   6   8       27.08       54.17     25.53 o 
   9   6   8       62.69       30.45     26.04 o 
  -9   7   8        1.42      -18.44     24.52 o 
  -8   7   8      231.77      235.54     37.15 o 
  -7   7   8      218.12      231.52     32.65 o 
  -6   7   8        0.07        0.54     16.83 o 
  -5   7   8      741.40      644.04     32.51 o 
  -4   7   8        5.23        8.97     22.44 o 
  -3   7   8      635.97      505.42     39.14 o 
  -2   7   8      439.46      456.55     64.32 o 
  -1   7   8        0.36      -17.13     11.42 o 
   0   7   8      741.76      685.45     26.02 o 
   1   7   8       27.08       31.97     16.88 o 
   2   7   8     3172.98     3120.32    100.14 o 
   3   7   8      849.28      847.56     38.38 o 
   4   7   8     1905.39     2094.40     89.92 o 
   5   7   8     1158.86     1247.63     64.16 o 
   6   7   8       16.14       -3.06     19.70 o 
   7   7   8      940.27      971.92     54.26 o 
   8   7   8       75.76       78.91     29.65 o 
  -8   8   8      379.16      362.34     46.38 o 
  -7   8   8      147.17      187.39     28.53 o 
  -6   8   8      107.83       62.74     23.05 o 
  -5   8   8      128.23      153.41     33.33 o 
  -4   8   8      254.40      168.28     32.21 o 
  -3   8   8      571.80      550.75     66.57 o 
  -2   8   8      127.16      157.41     29.69 o 
  -1   8   8     1186.79     1104.61     40.14 o 
   0   8   8       27.13       -3.31     19.15 o 
   1   8   8       14.07        0.08     18.01 o 
   2   8   8      951.71      934.74     38.08 o 
   3   8   8        5.76       23.90     16.27 o 
   4   8   8     1416.75     1523.45     81.15 o 
   5   8   8       77.73       64.74     22.42 o 
   6   8   8      360.63      439.02     59.76 o 
   7   8   8      392.57      495.56     39.37 o 
  -6   9   8        0.06       25.13     27.61 o 
  -5   9   8      297.58      319.29     80.74 o 
  -4   9   8      303.13      427.81     63.93 o 
  -3   9   8        8.06      -28.38     24.53 o 
  -2   9   8      239.88      276.47     45.61 o 
  -1   9   8      375.21      543.57     43.70 o 
   0   9   8        9.95        1.01     20.26 o 
   1   9   8       97.77       70.05     22.02 o 
   2   9   8      260.99      264.80     29.67 o 
   3   9   8      234.26      276.61     36.70 o 
   4   9   8      161.61      196.03     35.76 o 
   5   9   8        5.73      -34.94     23.30 o 
   6   9   8       90.27      110.11     27.61 o 
  -5  10   8        7.51      -18.08     28.73 o 
  -4  10   8      167.48      165.03     37.04 o 
  -3  10   8      248.66      270.80     43.14 o 
  -2  10   8      165.15      169.28     37.47 o 
  -1  10   8      105.42      153.93     35.37 o 
   0  10   8       44.95       22.35     29.18 o 
   1  10   8      197.47      214.94     28.69 o 
   2  10   8       89.36      113.34     31.89 o 
   3  10   8      120.58      112.41     33.17 o 
   4  10   8      262.85      279.70     41.27 o 
 -11   1   9       56.01       46.33     25.26 o 
 -10   1   9      399.54      422.97     39.62 o 
  -9   1   9      403.98      460.10     33.60 o 
  -8   1   9     3853.47     3695.45    135.56 o 
  -7   1   9       30.76       33.72     18.21 o 
  -6   1   9     1441.82     1388.35     54.94 o 
  -5   1   9      854.70      747.71     17.36 o 
  -4   1   9     4556.27     4709.49     63.80 o 
  -3   1   9    12277.70    13119.21    125.62 o 
  -2   1   9     4984.45     4897.85     53.86 o 
  -1   1   9    14313.01    14543.34    132.75 o 
   0   1   9      145.52      154.56     14.62 o 
   1   1   9     2268.33     2065.33     41.88 o 
   2   1   9      180.62      122.77     10.78 o 
   3   1   9        1.17       -5.53      7.10 o 
   4   1   9    10226.56    10603.10    358.64 o 
   5   1   9      757.62      817.16     24.25 o 
   6   1   9     5074.86     5235.82    101.62 o 
   7   1   9     4003.47     4128.15    166.73 o 
   8   1   9       13.89      -13.01     18.50 o 
   9   1   9      781.13      786.84     58.42 o 
  10   1   9      359.06      321.36     37.00 o 
  11   1   9     2525.75     2824.94    124.45 o 
 -11   2   9       23.35       12.06     19.41 o 
 -10   2   9       38.02       84.43     24.38 o 
  -9   2   9       89.57       58.45     20.46 o 
  -8   2   9       92.10      115.53     35.25 o 
  -7   2   9     2999.93     3027.65    104.50 o 
  -6   2   9       55.58       67.82     13.92 o 
  -5   2   9      441.06      475.76     16.12 o 
  -4   2   9      594.17      652.20     23.39 o 
  -3   2   9     3063.24     2751.48     40.38 o 
  -2   2   9     2795.84     2754.75     33.02 o 
  -1   2   9     2745.06     2737.43     44.81 o 
   0   2   9     3502.03     3164.69     35.82 o 
   1   2   9       35.50       22.73      6.88 o 
   2   2   9      111.00      135.85     11.16 o 
   3   2   9      836.13      721.84     22.97 o 
   4   2   9     2013.54     1905.68     47.57 o 
   5   2   9     5090.38     5515.24    158.49 o 
   6   2   9     3738.16     3749.22     82.79 o 
   7   2   9      511.01      548.57     62.89 o 
   8   2   9        5.74       12.24     17.87 o 
   9   2   9      105.03       99.79     26.18 o 
  10   2   9      531.50      558.45     58.31 o 
  11   2   9       33.78       50.83     29.93 o 
 -11   3   9       64.25       57.15     25.94 o 
 -10   3   9      746.45      726.12     42.85 o 
  -9   3   9       63.52       91.91     24.21 o 
  -8   3   9       13.82      -18.46     17.18 o 
  -7   3   9       17.10       29.18     19.76 o 
  -6   3   9       47.49       28.21     16.83 o 
  -5   3   9       47.76       39.89      9.13 o 
  -4   3   9       73.01       88.95     10.01 o 
  -3   3   9     2641.52     2623.14     51.46 o 
  -2   3   9      504.29      478.76     14.02 o 
  -1   3   9      185.30      132.48      9.56 o 
   0   3   9        6.63        2.30      5.77 o 
   1   3   9      742.28      719.75     16.67 o 
   2   3   9      436.75      369.21     12.65 o 
   3   3   9      164.00      167.34     12.58 o 
   4   3   9     1125.03     1163.97     48.48 o 
   5   3   9        1.74       -6.04     10.18 o 
   6   3   9     1664.57     1680.11     77.10 o 
   7   3   9      108.53      142.23     20.12 o 
   8   3   9      234.27      229.56     39.01 o 
   9   3   9      659.78      605.66     42.66 o 
  10   3   9       83.08       60.89     26.80 o 
  11   3   9        7.86       -6.62     22.94 o 
 -11   4   9        2.67      -21.28     22.55 o 
 -10   4   9      590.68      504.91     38.72 o 
  -9   4   9       80.84       77.47     27.02 o 
  -8   4   9      233.45      202.73     30.42 o 
  -7   4   9      429.65      476.80     36.11 o 
  -6   4   9        7.34      -18.78     12.52 o 
  -5   4   9      571.57      578.32     26.04 o 
  -4   4   9       45.47       37.39     13.62 o 
  -3   4   9      538.13      587.23     19.94 o 
  -2   4   9     2751.32     2508.73     34.83 o 
  -1   4   9      108.81       70.17      9.26 o 
   0   4   9     2607.62     2470.21     34.45 o 
   1   4   9     2813.60     2626.06     41.99 o 
   2   4   9     2020.36     1867.49     29.57 o 
   3   4   9     1546.66     1446.94     27.69 o 
   4   4   9      378.85      344.57     18.56 o 
   5   4   9     4183.69     4213.10    197.06 o 
   6   4   9      363.90      394.71     28.25 o 
   7   4   9      131.37      135.11     26.88 o 
   8   4   9      390.18      423.94     39.41 o 
   9   4   9       94.70       43.28     25.17 o 
  10   4   9      103.05      111.35     30.84 o 
 -10   5   9      105.70       82.59     30.70 o 
  -9   5   9       10.18        0.72     22.90 o 
  -8   5   9      164.46      186.14     30.35 o 
  -7   5   9       48.04       86.41     26.94 o 
  -6   5   9      297.33      374.27     32.05 o 
  -5   5   9      911.51      938.12     33.32 o 
  -4   5   9      316.48      319.19     23.77 o 
  -3   5   9        2.55       -5.51     12.60 o 
  -2   5   9      575.35      541.48     17.49 o 
  -1   5   9      146.52      107.04     11.95 o 
   0   5   9      222.64      235.51     15.59 o 
   1   5   9       11.51       23.37      9.96 o 
   2   5   9      177.56      164.16     13.46 o 
   3   5   9        1.93        3.76      8.68 o 
   4   5   9        2.69      -16.99     13.22 o 
   5   5   9       61.04      104.95     19.32 o 
   6   5   9      266.54      258.61     33.07 o 
   7   5   9        4.83        4.58     21.07 o 
   8   5   9        0.71        3.44     28.53 o 
   9   5   9        2.42       -5.01     21.76 o 
  10   5   9       46.69       43.79     28.60 o 
  -9   6   9      347.37      401.02     43.81 o 
  -8   6   9       19.56        0.88     23.00 o 
  -7   6   9      980.32      917.85     74.69 o 
  -6   6   9        0.57      -18.61     14.22 o 
  -5   6   9     1781.09     1636.63     45.27 o 
  -4   6   9     1754.86     1739.21    103.76 o 
  -3   6   9       53.27       42.40     15.76 o 
  -2   6   9       55.13       53.61     13.02 o 
  -1   6   9      849.16      854.81     26.78 o 
   0   6   9     3251.30     2991.97     58.15 o 
   1   6   9      778.55      699.40     22.11 o 
   2   6   9      312.27      295.61     17.62 o 
   3   6   9     3827.67     3783.47    120.13 o 
   4   6   9        2.72      -18.22     13.83 o 
   5   6   9       58.66       63.12     23.57 o 
   6   6   9       18.82       -3.61     17.35 o 
   7   6   9      956.26     1014.25     59.95 o 
   8   6   9      533.89      514.91     44.19 o 
   9   6   9        6.52      -10.24     23.55 o 
  -9   7   9        8.25        2.69     26.17 o 
  -8   7   9      166.10      107.19     52.29 o 
  -7   7   9        0.91       29.41     25.71 o 
  -6   7   9      375.63      317.84     28.93 o 
  -5   7   9        0.53       33.64     22.89 o 
  -4   7   9      548.01      500.21     37.58 o 
  -3   7   9      369.26      381.09     36.68 o 
  -2   7   9      139.89      172.32     21.82 o 
  -1   7   9      174.49      164.60     21.16 o 
   0   7   9       14.95       26.26     13.31 o 
   1   7   9      837.58      734.06     33.18 o 
   2   7   9     1367.63     1352.35     36.40 o 
   3   7   9        4.95       16.41     16.64 o 
   4   7   9      609.37      603.63     65.15 o 
   5   7   9       45.70       23.00     24.82 o 
   6   7   9       13.95       -5.40     18.20 o 
   7   7   9      616.80      602.16     37.32 o 
   8   7   9       61.87       58.79     30.13 o 
  -8   8   9       62.18       37.23     31.38 o 
  -7   8   9      388.11      425.18     80.16 o 
  -6   8   9       34.39       50.16     30.35 o 
  -5   8   9      562.59      601.68     46.50 o 
  -4   8   9      993.57      927.02     50.52 o 
  -3   8   9        0.63        7.03     23.26 o 
  -2   8   9      727.37      773.90     76.28 o 
  -1   8   9       19.78       54.67     20.14 o 
   0   8   9       85.81       66.43     21.70 o 
   1   8   9       97.96       63.27     20.39 o 
   2   8   9       10.67      -13.02     16.54 o 
   3   8   9       42.96       24.28     22.72 o 
   4   8   9      253.55      284.48     29.86 o 
   5   8   9      160.49      140.14     26.35 o 
   6   8   9       51.94       61.10     24.79 o 
   7   8   9      130.78      150.16     28.17 o 
  -6   9   9      278.51      359.54     64.44 o 
  -5   9   9      500.14      612.43     51.97 o 
  -4   9   9        1.71       -7.49     26.67 o 
  -3   9   9      567.20      569.03     43.89 o 
  -2   9   9        5.70      -34.42     22.95 o 
  -1   9   9       39.12       47.27     28.35 o 
   0   9   9      110.53       36.04     20.69 o 
   1   9   9      220.72      177.04     26.48 o 
   2   9   9      214.08      196.34     51.63 o 
   3   9   9       13.61       12.61     23.30 o 
   4   9   9      157.39      179.63     37.19 o 
   5   9   9        7.77      -36.68     24.45 o 
   6   9   9       57.68       59.56     39.38 o 
  -4  10   9       56.99       60.46     35.23 o 
  -3  10   9        3.90        5.18     28.90 o 
  -2  10   9       34.54      -26.18     26.81 o 
  -1  10   9       28.17        2.59     29.10 o 
   0  10   9        8.99        5.32     21.72 o 
   1  10   9        4.83        2.06     22.00 o 
   2  10   9       67.52       57.91     29.42 o 
   3  10   9       81.31       80.51     30.65 o 
   4  10   9        3.47       -5.59     25.28 o 
 -11   0  10      283.28      276.70     49.30 o 
 -10   0  10     3543.66     3443.33    124.76 o 
  -9   0  10      836.01      718.93     55.05 o 
  -8   0  10     1056.84     1114.42     64.44 o 
  -7   0  10     2692.53     2534.65     91.38 o 
  -6   0  10      123.51      131.45     48.76 o 
  -5   0  10     1478.50     1551.59     46.04 o 
  -4   0  10        0.65       16.78     34.78 o 
  -3   0  10     8540.64     8655.95    127.80 o 
  -2   0  10     1848.59     1568.17     38.95 o 
  -1   0  10     3506.62     3343.10     59.12 o 
   0   0  10     3927.81     3781.52     62.10 o 
   1   0  10      371.74      299.82     16.38 o 
   2   0  10     1477.29     1899.98    105.32 o 
   3   0  10      128.23       97.20     23.83 o 
   4   0  10     1696.49     1706.80     70.42 o 
   5   0  10      932.80      904.56     53.57 o 
   6   0  10     2252.18     2141.80     85.79 o 
   7   0  10     2694.06     2803.98    104.04 o 
   8   0  10      370.70      353.25     46.89 o 
   9   0  10      832.57      712.95     61.80 o 
  10   0  10      423.45      348.05     57.69 o 
  11   0  10     1363.86     1404.08     87.81 o 
 -11   1  10        0.21      -12.27     26.71 o 
 -10   1  10      293.85      346.29     37.35 o 
  -9   1  10      469.75      545.85     36.12 o 
  -8   1  10      163.47      209.14     27.40 o 
  -7   1  10     1024.12      959.44     69.87 o 
  -6   1  10      615.48      618.99     34.92 o 
  -5   1  10     1587.31     1670.87     33.83 o 
  -4   1  10     2540.68     2579.97     40.56 o 
  -3   1  10      262.69      272.24     18.61 o 
  -2   1  10     1559.33     1524.25     27.74 o 
  -1   1  10     4992.06     4908.58     55.73 o 
   0   1  10        6.26       18.72      7.19 o 
   1   1  10      546.53      582.13     14.04 o 
   2   1  10     4821.92     4869.26     64.94 o 
   3   1  10     1273.90     1136.43     41.73 o 
   4   1  10       45.63       27.26      9.60 o 
   5   1  10     1309.02     1274.94     44.75 o 
   6   1  10     1161.25     1249.21     47.92 o 
   7   1  10      105.00       78.52     57.10 o 
   8   1  10      265.45      252.80     30.57 o 
   9   1  10      117.59      121.32     27.89 o 
  10   1  10      356.45      321.92     77.02 o 
  11   1  10      234.76      277.71     56.13 o 
 -11   2  10      582.06      481.94     76.43 o 
 -10   2  10     1593.59     1455.50    113.58 o 
  -9   2  10      171.97      119.33     25.61 o 
  -8   2  10      469.65      508.14     49.22 o 
  -7   2  10      103.19      142.53     23.32 o 
  -6   2  10      285.99      287.48     18.46 o 
  -5   2  10     4967.17     4951.10     73.31 o 
  -4   2  10     4005.24     4042.68     54.66 o 
  -3   2  10     5683.60     5657.33     78.00 o 
  -2   2  10       10.59       12.12      5.67 o 
  -1   2  10    10244.08    10282.62    131.95 o 
   0   2  10      199.65      198.86     10.22 o 
   1   2  10       27.94        7.78      6.56 o 
   2   2  10     5990.30     5640.91    126.18 o 
   3   2  10     1862.87     1994.56     39.87 o 
   4   2  10     1891.08     1917.08     39.13 o 
   5   2  10     2804.40     2975.53    191.26 o 
   6   2  10     4148.55     3995.31    102.40 o 
   7   2  10     1485.06     1494.61     88.27 o 
   8   2  10        1.72      -18.41     17.31 o 
   9   2  10     2400.03     2434.36    165.14 o 
  10   2  10       80.41       84.00     41.46 o 
  11   2  10      537.21      527.47     70.34 o 
 -11   3  10       32.55       20.08     23.45 o 
 -10   3  10       72.18      116.77     27.28 o 
  -9   3  10      724.93      736.28     41.91 o 
  -8   3  10        5.06      -13.65     19.06 o 
  -7   3  10      231.43      202.60     27.50 o 
  -6   3  10        2.14        8.57     13.90 o 
  -5   3  10      265.45      255.62     14.13 o 
  -4   3  10      661.67      641.11     22.64 o 
  -3   3  10      466.20      494.20     23.10 o 
  -2   3  10      748.79      633.19     16.65 o 
  -1   3  10     1259.07     1095.94     20.95 o 
   0   3  10     1648.64     1545.81     39.79 o 
   1   3  10       35.27       21.84      6.95 o 
   2   3  10     1119.31     1065.44     25.30 o 
   3   3  10      316.84      300.19     12.20 o 
   4   3  10      605.09      582.97     21.35 o 
   5   3  10       51.18       60.34     13.43 o 
   6   3  10      165.74      145.52     20.64 o 
   7   3  10     1131.55     1082.00     68.76 o 
   8   3  10       60.61       73.51     24.22 o 
   9   3  10      168.98      160.02     30.46 o 
  10   3  10      176.91      173.47     32.61 o 
 -10   4  10        7.63       12.41     24.36 o 
  -9   4  10        5.83      -23.96     20.06 o 
  -8   4  10      172.14      156.26     44.76 o 
  -7   4  10       83.64       73.59     23.00 o 
  -6   4  10      434.66      441.81     47.01 o 
  -5   4  10      542.15      468.99     20.80 o 
  -4   4  10       23.28       13.23     12.54 o 
  -3   4  10       50.70       22.67     12.73 o 
  -2   4  10      127.22      125.59     10.92 o 
  -1   4  10      485.93      427.46     15.36 o 
   0   4  10     1895.26     1757.09     29.06 o 
   1   4  10      294.30      308.25     14.21 o 
   2   4  10        5.38       -8.52      7.21 o 
   3   4  10      394.17      380.86     18.08 o 
   4   4  10       87.73       62.93     13.03 o 
   5   4  10       38.66       44.97     13.45 o 
   6   4  10       39.51       58.17     23.07 o 
   7   4  10     2556.10     2521.68    196.27 o 
   8   4  10     1245.59     1246.93     68.48 o 
   9   4  10      166.67      126.82     30.57 o 
  10   4  10       69.55       63.90     27.95 o 
 -10   5  10      189.78      125.44     32.80 o 
  -9   5  10      155.07      146.89     31.31 o 
  -8   5  10       71.55       56.08     25.76 o 
  -7   5  10     2310.45     2342.05     71.72 o 
  -6   5  10      754.16      702.30     40.20 o 
  -5   5  10     1934.25     1873.19     49.93 o 
  -4   5  10       32.93       47.52     15.73 o 
  -3   5  10      478.62      435.88     24.37 o 
  -2   5  10     1231.88     1183.13     31.72 o 
  -1   5  10        6.99      -12.69      8.46 o 
   0   5  10     7607.73     7427.15    112.28 o 
   1   5  10     9813.46     9334.04    219.89 o 
   2   5  10       32.14       31.55     11.22 o 
   3   5  10     4504.94     4276.78     99.12 o 
   4   5  10       44.76       18.56     15.75 o 
   5   5  10     1592.08     1546.34     60.36 o 
   6   5  10     2960.58     3073.09    180.94 o 
   7   5  10      540.33      541.38     40.72 o 
   8   5  10     2186.13     2035.09    222.78 o 
   9   5  10        8.13        3.98     22.94 o 
  -9   6  10      797.24      865.02     87.58 o 
  -8   6  10      111.04      129.77     32.58 o 
  -7   6  10       47.97      107.02     43.40 o 
  -6   6  10       17.39       12.26     17.34 o 
  -5   6  10       12.16        2.91     20.28 o 
  -4   6  10     1077.54     1058.39     38.22 o 
  -3   6  10      451.55      390.57     26.92 o 
  -2   6  10      207.80      198.26     17.64 o 
  -1   6  10      148.13      122.12     15.34 o 
   0   6  10      314.89      330.97     20.45 o 
   1   6  10     1441.58     1413.32     47.84 o 
   2   6  10       30.23        8.35     11.58 o 
   3   6  10      168.90      223.87     23.18 o 
   4   6  10       70.73       55.79     18.79 o 
   5   6  10       15.71       18.50     16.36 o 
   6   6  10       95.36       98.36     22.17 o 
   7   6  10        7.06       -9.26     21.80 o 
   8   6  10       22.14       33.26     26.41 o 
   9   6  10        0.67      -10.61     23.46 o 
  -8   7  10       17.32      -37.64     25.09 o 
  -7   7  10      549.86      556.38     49.92 o 
  -6   7  10      716.12      655.18     46.04 o 
  -5   7  10      125.71      107.71     28.99 o 
  -4   7  10      162.92      173.65     31.78 o 
  -3   7  10      207.25      216.34     24.50 o 
  -2   7  10      297.44      328.77     27.37 o 
  -1   7  10      339.72      303.79     31.99 o 
   0   7  10      849.85      820.26     35.01 o 
   1   7  10     4073.48     4060.65     74.34 o 
   2   7  10        3.49       10.63     14.16 o 
   3   7  10        4.82      -13.68     16.29 o 
   4   7  10        0.57       -1.32     16.92 o 
   5   7  10       64.25       60.69     22.19 o 
   6   7  10      255.43      266.03     30.21 o 
   7   7  10        0.95       -7.69     28.53 o 
   8   7  10      442.71      435.19     45.57 o 
  -7   8  10        1.04      -10.67     26.02 o 
  -6   8  10      822.48      830.13     58.31 o 
  -5   8  10     1514.32     1346.55     63.70 o 
  -4   8  10       15.08        8.09     25.43 o 
  -3   8  10      408.56      482.62     52.64 o 
  -2   8  10      423.17      540.27     65.91 o 
  -1   8  10     1784.58     1899.06    128.80 o 
   0   8  10      336.73      377.48     55.65 o 
   1   8  10      105.52       96.82     21.70 o 
   2   8  10      339.68      408.51    130.47 o 
   3   8  10       69.04       39.59     23.72 o 
   4   8  10      258.31      257.10     28.66 o 
   5   8  10        8.56      -19.04     18.95 o 
   6   8  10      309.79      335.08     34.13 o 
   7   8  10     1006.87     1002.90    106.17 o 
  -6   9  10        1.29        4.43     28.10 o 
  -5   9  10      316.72      327.99     43.12 o 
  -4   9  10      172.82      127.49     34.96 o 
  -3   9  10       38.08       30.07     32.96 o 
  -2   9  10      434.24      503.85     49.08 o 
  -1   9  10      410.66      426.78     36.03 o 
   0   9  10        8.92       -5.26     19.82 o 
   1   9  10      116.22       91.78     23.85 o 
   2   9  10      180.43      155.82     32.90 o 
   3   9  10      450.52      389.01     40.99 o 
   4   9  10       10.61      -16.47     24.14 o 
   5   9  10      139.52      183.69     55.28 o 
  -4  10  10        1.29       14.09     31.61 o 
  -3  10  10      234.12      248.38     40.73 o 
  -2  10  10        9.23       -4.54     34.28 o 
  -1  10  10      219.63      232.75     40.23 o 
   0  10  10      152.22      144.57     28.23 o 
   1  10  10        2.34        1.22     55.05 o 
   2  10  10      285.12      321.15     40.94 o 
   3  10  10        0.14      -21.39     28.22 o 
 -11   1  11      396.09      394.30     40.69 o 
 -10   1  11     1805.53     1721.05     62.90 o 
  -9   1  11       24.93       -2.94     18.80 o 
  -8   1  11      449.34      454.84     33.56 o 
  -7   1  11      282.24      330.81     20.65 o 
  -6   1  11     2107.43     2062.12     39.87 o 
  -5   1  11     9078.08     9251.14    101.94 o 
  -4   1  11     1388.20     1469.50     30.56 o 
  -3   1  11     6271.84     5934.45     89.96 o 
  -2   1  11      381.60      352.71     10.88 o 
  -1   1  11     5916.17     5947.81     87.75 o 
   0   1  11     4826.45     4571.93     90.00 o 
   1   1  11      409.80      341.65     11.79 o 
   2   1  11     3954.68     3887.54     56.15 o 
   3   1  11     6892.58     6859.48    123.76 o 
   4   1  11      678.27      678.70     33.35 o 
   5   1  11     1937.18     1967.40     57.52 o 
   6   1  11      143.13      184.65     30.40 o 
   7   1  11      406.20      389.51     32.85 o 
   8   1  11      247.63      306.94     33.31 o 
   9   1  11      538.23      543.16     44.37 o 
  10   1  11      250.72      325.10     39.24 o 
  11   1  11      163.04      139.75     46.97 o 
 -11   2  11      201.51      190.79     31.22 o 
 -10   2  11       19.97       43.46     33.38 o 
  -9   2  11      153.82      192.99     28.29 o 
  -8   2  11      256.76      263.89     47.28 o 
  -7   2  11      903.97      916.20     28.87 o 
  -6   2  11       80.31       76.23     13.37 o 
  -5   2  11     4588.87     4624.84     63.29 o 
  -4   2  11     4620.04     4709.70     67.75 o 
  -3   2  11      997.41      894.64     47.65 o 
  -2   2  11     1343.03     1210.98     21.16 o 
  -1   2  11     1106.92     1026.11     19.53 o 
   0   2  11       28.48       21.84      6.03 o 
   1   2  11     6248.90     5804.39     70.56 o 
   2   2  11     1085.46      974.12     44.73 o 
   3   2  11       24.44       11.36      9.51 o 
   4   2  11     2449.93     2335.43     65.79 o 
   5   2  11      343.76      370.32     30.38 o 
   6   2  11       59.16       31.40     20.39 o 
   7   2  11       46.94       55.04     20.96 o 
   8   2  11      856.74      902.17     46.89 o 
   9   2  11      273.52      336.73     62.15 o 
  10   2  11       39.30       30.74     40.68 o 
 -11   3  11        1.30       -6.55     22.98 o 
 -10   3  11      194.77      232.79     44.21 o 
  -9   3  11       72.28       66.04     30.55 o 
  -8   3  11      424.57      478.87     35.93 o 
  -7   3  11      376.04      395.35     63.20 o 
  -6   3  11       25.74       28.63     14.69 o 
  -5   3  11      324.00      311.69     18.33 o 
  -4   3  11       52.76       57.61     10.96 o 
  -3   3  11     1282.36     1250.92     28.30 o 
  -2   3  11      933.08      957.63     20.23 o 
  -1   3  11     2103.04     1936.70     29.33 o 
   0   3  11     1049.10     1119.18     21.74 o 
   1   3  11       50.46       83.17      8.96 o 
   2   3  11       10.64       -4.29      6.46 o 
   3   3  11      240.19      190.64     14.83 o 
   4   3  11     4116.17     4083.81    126.64 o 
   5   3  11      773.13      720.97     45.09 o 
   6   3  11       73.63       54.49     17.89 o 
   7   3  11     1214.27     1185.88     41.33 o 
   8   3  11        0.01       -0.50     20.87 o 
   9   3  11      163.60      196.19     33.82 o 
  10   3  11      942.81      874.66     52.60 o 
 -10   4  11       50.03       96.91     28.97 o 
  -9   4  11      652.11      658.69     42.98 o 
  -8   4  11      173.45      201.14     30.99 o 
  -7   4  11     1643.38     1542.48     57.10 o 
  -6   4  11      455.31      421.95     27.77 o 
  -5   4  11        2.76       22.70     15.34 o 
  -4   4  11      548.72      482.03     25.17 o 
  -3   4  11       14.71      -11.48      8.65 o 
  -2   4  11     1144.55     1069.02     23.69 o 
  -1   4  11     1879.07     1750.00     29.73 o 
   0   4  11     4385.77     4130.04     68.11 o 
   1   4  11     2168.44     2023.01     47.35 o 
   2   4  11      551.79      528.46     18.55 o 
   3   4  11     4138.15     3994.13     94.28 o 
   4   4  11     1396.25     1350.54     68.10 o 
   5   4  11      519.98      477.61     22.91 o 
   6   4  11     4285.75     4213.28    338.46 o 
   7   4  11      394.34      417.26     48.06 o 
   8   4  11     1174.39     1051.43    104.38 o 
   9   4  11      260.71      245.10     36.99 o 
  10   4  11      353.93      412.11    105.70 o 
 -10   5  11       56.38       32.28     28.07 o 
  -9   5  11       91.33      108.86     29.81 o 
  -8   5  11       14.10       -4.38     21.32 o 
  -7   5  11       13.72       58.01     23.55 o 
  -6   5  11       26.11       30.76     21.59 o 
  -5   5  11     1372.53     1291.88     43.77 o 
  -4   5  11     1485.14     1205.30     74.54 o 
  -3   5  11       10.21      -12.19     13.13 o 
  -2   5  11        6.57       -6.39     10.08 o 
  -1   5  11      170.48      147.69     13.22 o 
   0   5  11       88.97       87.64     12.63 o 
   1   5  11     1043.08     1013.65     24.77 o 
   2   5  11       12.22       14.97      9.94 o 
   3   5  11     1447.26     1370.24     38.87 o 
   4   5  11      561.45      508.54     23.16 o 
   5   5  11        0.63      -20.60     15.20 o 
   6   5  11      802.08      828.93     59.24 o 
   7   5  11        0.16        9.67     22.57 o 
   8   5  11        4.80       -8.70     21.04 o 
   9   5  11      236.16      245.82     51.05 o 
  -9   6  11      802.24      887.25     76.01 o 
  -8   6  11      442.77      427.27     83.19 o 
  -7   6  11     1095.30     1049.61     52.90 o 
  -6   6  11      642.34      607.04     40.38 o 
  -5   6  11       71.61       33.09     25.15 o 
  -4   6  11      633.88      564.23     30.35 o 
  -3   6  11      179.57      167.93     21.40 o 
  -2   6  11     1058.90     1006.80     29.54 o 
  -1   6  11      223.37      193.84     18.27 o 
   0   6  11      677.31      653.85     22.10 o 
   1   6  11     1865.67     1760.96     35.82 o 
   2   6  11     1301.06     1294.46     57.87 o 
   3   6  11      946.27      947.93     55.06 o 
   4   6  11      413.31      457.14     31.06 o 
   5   6  11     1411.10     1553.72    143.26 o 
   6   6  11      740.00      673.85     60.52 o 
   7   6  11       15.03       25.91     25.87 o 
   8   6  11      431.47      429.30    102.79 o 
   9   6  11      101.32       44.12     29.74 o 
  -8   7  11       25.79      -12.31     26.83 o 
  -7   7  11      130.84      228.58     38.05 o 
  -6   7  11       61.11       59.93     31.13 o 
  -5   7  11        3.10       10.98     23.96 o 
  -4   7  11       46.79       -1.12     21.82 o 
  -3   7  11       91.00      105.24     20.40 o 
  -2   7  11      100.39       63.27     20.28 o 
  -1   7  11      152.58      163.78     19.08 o 
   0   7  11      918.68      900.67     30.47 o 
   1   7  11      252.21      301.79     26.29 o 
   2   7  11        3.88       -7.01     15.91 o 
   3   7  11      957.73      976.25     94.93 o 
   4   7  11      948.43      917.54     68.51 o 
   5   7  11       11.28      -22.54     17.99 o 
   6   7  11        1.30        1.85     21.94 o 
   7   7  11      155.40      173.86     73.60 o 
   8   7  11       13.29      -10.20     26.39 o 
  -7   8  11       97.48      104.30     34.31 o 
  -6   8  11       29.58       17.61     26.49 o 
  -5   8  11      119.18      110.90     34.78 o 
  -4   8  11      314.06      330.64     57.72 o 
  -3   8  11       19.85       13.89     27.00 o 
  -2   8  11      329.92      363.58     31.02 o 
  -1   8  11      393.06      438.06     32.93 o 
   0   8  11      432.47      467.01     35.41 o 
   1   8  11       47.83       32.17     23.24 o 
   2   8  11       18.74      -15.72     20.47 o 
   3   8  11       19.50       -5.73     22.31 o 
   4   8  11      242.53      270.51     50.93 o 
   5   8  11       60.26       71.60     24.00 o 
   6   8  11      363.58      472.35     50.31 o 
   7   8  11      150.29      148.37     33.56 o 
  -6   9  11       45.98       22.06     29.27 o 
  -5   9  11      215.17      214.56     39.97 o 
  -4   9  11        0.91      -14.20     27.96 o 
  -3   9  11      710.21      715.82     49.46 o 
  -2   9  11      142.37      158.14     35.29 o 
  -1   9  11      273.24      316.35     51.36 o 
   0   9  11      248.32      236.34     29.90 o 
   1   9  11        1.93      -16.92     23.53 o 
   2   9  11       45.47       -3.15     22.12 o 
   3   9  11        1.10       20.60     36.37 o 
   4   9  11      133.21      185.08     34.86 o 
   5   9  11      135.77      176.40     51.94 o 
  -3  10  11       36.21       14.01     40.45 o 
  -2  10  11        7.06      -22.63     29.06 o 
  -1  10  11       10.92       31.69     53.96 o 
   0  10  11        1.35       22.78     26.75 o 
   1  10  11       76.84       66.27     48.02 o 
   2  10  11       70.41       78.28     31.59 o 
   3  10  11        3.88      -13.38     27.54 o 
 -11   0  12       35.96      -13.90     32.53 o 
 -10   0  12      664.00      566.45     56.13 o 
  -9   0  12      611.71      549.68     50.93 o 
  -8   0  12     2558.72     2473.78     97.67 o 
  -7   0  12      592.31      585.31     35.83 o 
  -6   0  12      222.00      240.06     25.54 o 
  -5   0  12    11385.09    12198.64    180.51 o 
  -4   0  12     1526.51     1504.18     93.40 o 
  -3   0  12     2592.76     2490.31     57.30 o 
  -2   0  12     1509.48     1438.89     44.06 o 
  -1   0  12     6616.91     6312.90     98.32 o 
   0   0  12     3205.09     2924.32     54.99 o 
   1   0  12     1981.60     1905.63     39.29 o 
   2   0  12    35650.70    37479.46   1291.20 o 
   3   0  12      318.86      352.17     38.51 o 
   4   0  12     8241.27     8528.47    201.70 o 
   5   0  12     9362.26     9154.38    217.00 o 
   6   0  12      937.29      910.15     64.59 o 
   7   0  12        9.69       -2.56     28.49 o 
   8   0  12     2864.57     2913.60    115.53 o 
   9   0  12     1467.30     1424.66     83.46 o 
  10   0  12      949.50      914.19     74.45 o 
 -11   1  12        0.06      -31.66     21.11 o 
 -10   1  12        1.39       34.71     23.85 o 
  -9   1  12       45.14       55.47     22.87 o 
  -8   1  12      647.13      571.31     62.73 o 
  -7   1  12       18.83       11.22     12.48 o 
  -6   1  12       53.18       62.73     16.60 o 
  -5   1  12     3202.75     3271.74     51.11 o 
  -4   1  12      127.00      113.60     12.92 o 
  -3   1  12     2834.44     2792.31     42.54 o 
  -2   1  12      973.19      903.77     19.22 o 
  -1   1  12        4.81        7.93      6.64 o 
   0   1  12      660.69      702.55     17.60 o 
   1   1  12      150.39      178.23     10.69 o 
   2   1  12        8.85       40.81     10.66 o 
   3   1  12     1233.96     1200.70     43.38 o 
   4   1  12      531.43      515.00     33.11 o 
   5   1  12      236.52      216.26     43.40 o 
   6   1  12      363.92      322.31     38.78 o 
   7   1  12       17.96      -17.02     16.62 o 
   8   1  12       18.66       34.07     25.47 o 
   9   1  12       46.88       58.70     25.21 o 
  10   1  12      230.94      278.35     43.63 o 
 -11   2  12        9.06       30.72     20.84 o 
 -10   2  12       36.96       46.28     31.91 o 
  -9   2  12      123.53      124.30     26.35 o 
  -8   2  12        7.70      -10.56     27.48 o 
  -7   2  12        3.31       -2.40     12.41 o 
  -6   2  12        2.00        2.64     10.62 o 
  -5   2  12      584.45      613.11     22.98 o 
  -4   2  12      339.38      405.39     18.59 o 
  -3   2  12     2250.11     2122.36     61.33 o 
  -2   2  12        3.12       -1.84      5.97 o 
  -1   2  12      840.51      779.80     17.73 o 
   0   2  12      265.82      248.07     11.55 o 
   1   2  12     4047.51     4098.09     69.65 o 
   2   2  12      178.16      210.22     15.71 o 
   3   2  12       78.32       58.38     12.35 o 
   4   2  12     4805.81     4733.25    157.68 o 
   5   2  12        6.79      -21.25     14.97 o 
   6   2  12        5.12      -27.95     18.63 o 
   7   2  12      262.18      283.20     37.27 o 
   8   2  12       53.46      100.45     27.56 o 
   9   2  12      346.72      394.35     39.71 o 
  10   2  12      255.74      300.46     57.22 o 
 -10   3  12       12.32        7.29     23.43 o 
  -9   3  12      611.08      599.72     40.53 o 
  -8   3  12      299.90      369.88     36.59 o 
  -7   3  12      643.00      634.76     31.58 o 
  -6   3  12      507.62      443.30     26.65 o 
  -5   3  12       87.50       75.75     13.23 o 
  -4   3  12     2293.79     2253.26     41.17 o 
  -3   3  12        0.40       -7.98      8.46 o 
  -2   3  12     3324.04     3214.71     63.26 o 
  -1   3  12     6397.83     6039.99     91.39 o 
   0   3  12      764.80      795.10     19.12 o 
   1   3  12     1373.60     1260.01     23.61 o 
   2   3  12      384.63      372.86     17.27 o 
   3   3  12     2965.32     2890.03     57.12 o 
   4   3  12     2211.58     2164.89     49.79 o 
   5   3  12      987.00      997.88     36.46 o 
   6   3  12     4368.21     4517.12    153.79 o 
   7   3  12      158.06      160.15     22.00 o 
   8   3  12     1673.96     1573.87     96.12 o 
   9   3  12      360.51      280.46     41.30 o 
  10   3  12      325.50      353.57     66.65 o 
 -10   4  12      389.89      489.30     46.44 o 
  -9   4  12      309.14      373.49     40.41 o 
  -8   4  12       68.06       62.74     25.37 o 
  -7   4  12      228.24      282.07     54.19 o 
  -6   4  12      106.97      121.06     21.86 o 
  -5   4  12     2726.42     2619.66     65.49 o 
  -4   4  12      524.10      472.59     25.87 o 
  -3   4  12     1031.90     1023.58     27.84 o 
  -2   4  12     1872.12     1814.91     36.17 o 
  -1   4  12       90.09       61.71     10.53 o 
   0   4  12      610.09      540.47     18.31 o 
   1   4  12      283.88      301.66     15.07 o 
   2   4  12     1532.51     1480.80     43.23 o 
   3   4  12      477.93      403.84     19.71 o 
   4   4  12      200.85      195.80     17.79 o 
   5   4  12      195.09      181.78     21.59 o 
   6   4  12      254.07      297.43     33.80 o 
   7   4  12      392.27      375.40     38.43 o 
   8   4  12      388.44      406.10    100.74 o 
   9   4  12      255.39      271.51     37.98 o 
  -9   5  12      583.19      557.08     49.54 o 
  -8   5  12      463.14      486.31     73.29 o 
  -7   5  12      420.75      461.20     42.35 o 
  -6   5  12      924.79      893.23     37.67 o 
  -5   5  12        7.79      -15.60     15.31 o 
  -4   5  12      779.07      744.35     32.65 o 
  -3   5  12       55.71       65.77     17.78 o 
  -2   5  12        4.27      -14.70      9.80 o 
  -1   5  12       63.76       43.57     10.66 o 
   0   5  12      173.89      180.87     14.89 o 
   1   5  12     1470.38     1293.87     27.94 o 
   2   5  12      582.41      529.12     22.50 o 
   3   5  12     1068.20      992.31     48.11 o 
   4   5  12      218.34      248.51     19.75 o 
   5   5  12      329.37      335.36     35.92 o 
   6   5  12      846.60      783.52     57.69 o 
   7   5  12      127.79      130.00     29.59 o 
   8   5  12      970.98      895.41     96.78 o 
   9   5  12       12.66       18.74     27.16 o 
  -9   6  12      194.33      230.09     39.07 o 
  -8   6  12        9.90        4.63     24.86 o 
  -7   6  12      130.75      163.93     42.00 o 
  -6   6  12      248.51      259.86     35.14 o 
  -5   6  12      149.81      123.69     27.87 o 
  -4   6  12       47.28       44.57     18.61 o 
  -3   6  12     1194.07     1069.69     37.98 o 
  -2   6  12       95.50       98.25     16.15 o 
  -1   6  12        4.43        4.29     12.38 o 
   0   6  12      683.72      607.61     22.15 o 
   1   6  12      113.15       80.63     13.38 o 
   2   6  12      460.00      445.28     22.57 o 
   3   6  12      106.27       74.83     18.64 o 
   4   6  12      424.53      443.19     27.91 o 
   5   6  12      285.69      325.78     42.38 o 
   6   6  12        1.89        8.22     23.13 o 
   7   6  12      218.10      210.60     35.58 o 
   8   6  12       57.20        7.78     25.62 o 
  -8   7  12      145.57       97.10     44.10 o 
  -7   7  12      816.86      792.89     72.32 o 
  -6   7  12     1147.85     1190.06     60.52 o 
  -5   7  12      108.75       85.37     29.98 o 
  -4   7  12      611.14      714.79     36.07 o 
  -3   7  12      639.39      664.73     34.04 o 
  -2   7  12       26.01       -0.45     16.76 o 
  -1   7  12      771.41      809.59     31.21 o 
   0   7  12       28.76        9.32     13.88 o 
   1   7  12      826.22      891.12     82.92 o 
   2   7  12      587.70      519.55     29.81 o 
   3   7  12      172.19      177.32     23.53 o 
   4   7  12      652.24      664.79     34.11 o 
   5   7  12       23.97        5.95     19.36 o 
   6   7  12     1022.16      971.12    127.29 o 
   7   7  12       19.02       -2.52     27.20 o 
  -7   8  12       43.01       21.14     29.67 o 
  -6   8  12       41.07       -0.44     29.42 o 
  -5   8  12       59.00       92.41     31.28 o 
  -4   8  12        0.04      -22.00     24.56 o 
  -3   8  12      142.37      160.80     46.19 o 
  -2   8  12       38.37       99.24     40.36 o 
  -1   8  12      120.42       98.84     28.11 o 
   0   8  12        2.54      -19.98     18.03 o 
   1   8  12       17.40       -7.89     21.06 o 
   2   8  12       31.37      -11.84     30.94 o 
   3   8  12        6.77      -24.98     27.91 o 
   4   8  12       23.12       64.42     22.52 o 
   5   8  12        0.79      -21.38     19.60 o 
   6   8  12       76.23      195.42     49.61 o 
  -5   9  12       35.80      -10.07     29.73 o 
  -4   9  12       22.26      -32.14     25.29 o 
  -3   9  12       41.17       88.30     30.34 o 
  -2   9  12      144.12      147.85     41.61 o 
  -1   9  12      148.70      232.94     56.95 o 
   0   9  12        0.63      -10.15     25.05 o 
   1   9  12       74.43       42.73     27.42 o 
   2   9  12        0.68      -26.84     23.56 o 
   3   9  12        6.93       -2.42     24.92 o 
   4   9  12       33.03       58.24     37.31 o 
   5   9  12       42.31       75.57     33.59 o 
  -2  10  12      110.49      137.26     37.27 o 
  -1  10  12      161.44      154.58     53.88 o 
   0  10  12      490.50      527.73    100.19 o 
   1  10  12        3.62        3.42     31.64 o 
   2  10  12      585.81      716.58    106.91 o 
 -11   1  13       11.01        8.30     24.37 o 
 -10   1  13      174.58      268.95     35.88 o 
  -9   1  13        2.12        1.48     19.93 o 
  -8   1  13        9.35       -6.81     14.74 o 
  -7   1  13      460.99      453.17     22.31 o 
  -6   1  13        1.53       -1.91     11.14 o 
  -5   1  13     1936.56     1858.07     37.63 o 
  -4   1  13      271.35      276.64     24.28 o 
  -3   1  13     1072.41      970.95     24.94 o 
  -2   1  13     3416.52     3341.63     39.39 o 
  -1   1  13        9.33       -1.31      6.87 o 
   0   1  13       60.45       86.49      9.76 o 
   1   1  13     1195.40     1213.97     36.34 o 
   2   1  13     4014.56     4086.64     79.97 o 
   3   1  13     2013.78     1993.65     58.13 o 
   4   1  13      480.27      444.51     45.38 o 
   5   1  13        7.98        1.58     20.24 o 
   6   1  13       44.32       25.32     21.19 o 
   7   1  13      447.57      475.70     37.08 o 
   8   1  13       44.40       30.18     25.24 o 
   9   1  13      688.33      629.84     44.94 o 
  10   1  13      739.68      793.37     73.14 o 
 -10   2  13      120.95      120.10     28.00 o 
  -9   2  13        1.71       -8.28     17.40 o 
  -8   2  13      559.95      509.46     53.88 o 
  -7   2  13       97.40      111.10     16.60 o 
  -6   2  13      148.64      176.52     17.23 o 
  -5   2  13      868.00      817.70     26.04 o 
  -4   2  13     2220.27     2155.10     39.83 o 
  -3   2  13      584.04      522.59     24.21 o 
  -2   2  13       70.81       82.48      9.22 o 
  -1   2  13      899.95      762.16     18.28 o 
   0   2  13      243.39      222.43     11.79 o 
   1   2  13      540.96      551.41     15.63 o 
   2   2  13      398.32      413.30     19.91 o 
   3   2  13      236.23      225.22     31.83 o 
   4   2  13      282.16      264.07     27.92 o 
   5   2  13     1905.47     1889.35     61.24 o 
   6   2  13       32.37       32.64     21.35 o 
   7   2  13      154.81      170.10     30.90 o 
   8   2  13      648.56      603.83     44.01 o 
   9   2  13      209.90      196.11     53.10 o 
  10   2  13       18.30       31.83     41.92 o 
 -10   3  13      282.61      299.31     38.25 o 
  -9   3  13       40.78       42.80     24.42 o 
  -8   3  13      449.17      527.06     42.77 o 
  -7   3  13      368.98      435.24     36.23 o 
  -6   3  13      304.56      349.47     27.42 o 
  -5   3  13      221.46      204.00     18.06 o 
  -4   3  13      283.29      256.54     18.04 o 
  -3   3  13      828.61      727.80     23.93 o 
  -2   3  13      609.69      564.83     17.52 o 
  -1   3  13     1077.60     1033.39     22.57 o 
   0   3  13     6399.46     6181.49    126.06 o 
   1   3  13      265.92      272.19     14.09 o 
   2   3  13      657.66      576.26     21.07 o 
   3   3  13       89.34       69.66     15.58 o 
   4   3  13     1419.49     1222.75     38.34 o 
   5   3  13     1780.23     1718.17     47.72 o 
   6   3  13     1252.96     1202.44     43.48 o 
   7   3  13      437.06      399.73     29.50 o 
   8   3  13     1025.59      972.36     88.16 o 
   9   3  13      161.65      142.24     32.37 o 
  10   3  13       45.75       14.04     26.52 o 
 -10   4  13      228.75      291.42     39.54 o 
  -9   4  13      677.99      718.95     47.93 o 
  -8   4  13      525.25      536.95     39.54 o 
  -7   4  13      573.39      572.31     32.57 o 
  -6   4  13     2202.69     2210.07     90.09 o 
  -5   4  13        8.11        4.71     15.39 o 
  -4   4  13      304.54      328.04     39.97 o 
  -3   4  13     1833.71     1743.11     42.55 o 
  -2   4  13      623.64      594.30     23.35 o 
  -1   4  13     1601.18     1534.79     29.15 o 
   0   4  13      329.13      329.31     16.37 o 
   1   4  13     2511.15     2345.97     52.97 o 
   2   4  13      128.73      121.51     14.85 o 
   3   4  13        2.52       -7.53     10.29 o 
   4   4  13     2752.78     2666.45    101.94 o 
   5   4  13      512.11      514.12     29.41 o 
   6   4  13      793.52      790.30     41.04 o 
   7   4  13        7.43       -5.26     20.32 o 
   8   4  13      882.26      803.33    109.12 o 
   9   4  13        2.83        3.03     25.04 o 
  -9   5  13        1.11       17.03     25.04 o 
  -8   5  13      153.04      207.50     35.93 o 
  -7   5  13      139.79      122.68     28.25 o 
  -6   5  13        8.65        3.49     16.52 o 
  -5   5  13      106.07       95.71     20.22 o 
  -4   5  13       22.04       40.14     16.52 o 
  -3   5  13       72.66       58.56     17.38 o 
  -2   5  13        0.29      -18.35     12.23 o 
  -1   5  13      718.13      737.25     22.65 o 
   0   5  13      837.13      731.27     22.64 o 
   1   5  13      784.04      720.67     25.36 o 
   2   5  13      283.37      264.49     19.83 o 
   3   5  13      106.99       90.88     15.47 o 
   4   5  13      118.32      130.69     17.12 o 
   5   5  13       71.73       57.34     29.89 o 
   6   5  13       66.69       50.54     24.62 o 
   7   5  13        7.79       -3.88     21.41 o 
   8   5  13      107.47       86.28     28.18 o 
   9   5  13      134.08      116.98     32.30 o 
  -8   6  13      268.04      250.81     53.57 o 
  -7   6  13     1246.98     1207.31     82.84 o 
  -6   6  13     1516.78     1337.35    101.24 o 
  -5   6  13       23.54       -3.56     16.59 o 
  -4   6  13      224.06      227.96     26.41 o 
  -3   6  13       17.14        6.15     15.44 o 
  -2   6  13      534.32      544.88     29.58 o 
  -1   6  13     3052.74     2880.89     67.95 o 
   0   6  13        8.59        5.58     11.43 o 
   1   6  13      449.79      426.93     22.31 o 
   2   6  13      508.73      485.50     23.43 o 
   3   6  13       73.87       44.61     17.80 o 
   4   6  13      599.01      594.94     36.18 o 
   5   6  13       89.82       98.62     26.94 o 
   6   6  13     3211.18     3135.32    262.88 o 
   7   6  13      353.08      391.71     43.64 o 
   8   6  13       10.76      -14.02     30.47 o 
  -8   7  13       16.22      -22.43     24.55 o 
  -7   7  13       58.86       35.42     29.47 o 
  -6   7  13      204.33      215.86     49.65 o 
  -5   7  13       12.03       -7.21     24.38 o 
  -4   7  13        3.00       11.51     18.90 o 
  -3   7  13       11.21       24.85     18.89 o 
  -2   7  13        0.55       -0.44     17.06 o 
  -1   7  13       31.86       11.44     14.20 o 
   0   7  13      236.76      220.68     24.26 o 
   1   7  13      331.51      392.76     46.70 o 
   2   7  13       50.13       63.65     20.27 o 
   3   7  13       77.53       50.51     20.33 o 
   4   7  13      151.83      180.83     25.02 o 
   5   7  13        1.42        0.33     23.77 o 
   6   7  13      143.97      122.62     32.92 o 
   7   7  13       35.01       32.25     27.25 o 
  -6   8  13       10.02        8.28     35.87 o 
  -5   8  13      221.41      238.08     38.86 o 
  -4   8  13      257.12      274.37     69.49 o 
  -3   8  13      183.40      197.28     28.05 o 
  -2   8  13      806.72      739.69     44.64 o 
  -1   8  13      826.07      829.61    104.89 o 
   0   8  13      106.71       85.24     25.89 o 
   1   8  13       79.08       63.91     25.06 o 
   2   8  13       27.19      -17.20     21.73 o 
   3   8  13        1.45      -24.54     21.44 o 
   4   8  13      272.39      314.00     36.35 o 
   5   8  13       28.81       30.63     41.61 o 
   6   8  13      630.12      588.56     54.81 o 
  -5   9  13       20.67      -31.57     32.61 o 
  -4   9  13        4.97      -24.81     29.54 o 
  -3   9  13      508.72      519.67     57.92 o 
  -2   9  13       85.73      116.90     51.47 o 
  -1   9  13      461.39      614.12     75.46 o 
   0   9  13      802.80      750.34     96.31 o 
   1   9  13       18.30       -6.19     22.18 o 
   2   9  13      178.12      344.64     62.19 o 
   3   9  13       86.38      152.21     67.55 o 
   4   9  13       89.27      103.02     32.18 o 
  -1  10  13        0.66      -19.56     42.70 o 
   0  10  13        9.77      -14.60     38.66 o 
 -10   0  14      116.94      156.91     48.76 o 
  -9   0  14      282.41      256.28     46.58 o 
  -8   0  14      279.12      254.10     32.23 o 
  -7   0  14      783.45      761.21     39.26 o 
  -6   0  14     1172.49     1193.75     45.36 o 
  -5   0  14     2530.36     2381.81     62.39 o 
  -4   0  14      574.13      494.37     28.25 o 
  -3   0  14     2160.91     1878.87     50.27 o 
  -2   0  14        6.50       -1.05     13.39 o 
  -1   0  14      315.96      285.22     29.70 o 
   0   0  14    15790.89    15295.45    203.15 o 
   1   0  14     1689.01     1679.58     39.09 o 
   2   0  14     7728.95     8023.43    194.72 o 
   3   0  14    13135.82    13151.58    284.85 o 
   4   0  14     2203.37     2130.00     89.44 o 
   5   0  14      494.15      330.35     47.28 o 
   6   0  14      135.06       90.76     33.23 o 
   7   0  14     2842.96     2794.58    113.58 o 
   8   0  14      738.10      707.52     65.45 o 
   9   0  14       12.05      -12.73     37.19 o 
  10   0  14      470.31      434.15     64.13 o 
 -10   1  14       36.80       48.97     28.34 o 
  -9   1  14      592.63      550.93     52.17 o 
  -8   1  14      126.35      152.21     19.64 o 
  -7   1  14      139.30      158.92     17.98 o 
  -6   1  14      257.40      260.54     19.68 o 
  -5   1  14      182.21      187.71     16.88 o 
  -4   1  14      218.92      192.55     15.40 o 
  -3   1  14      108.93      134.20     17.52 o 
  -2   1  14      853.48      878.99     23.20 o 
  -1   1  14     1532.26     1354.73     30.82 o 
   0   1  14      808.43      720.86     19.28 o 
   1   1  14      914.92      961.04     37.27 o 
   2   1  14     4463.68     4436.57     91.95 o 
   3   1  14      565.46      573.64     35.52 o 
   4   1  14      443.07      391.26     32.31 o 
   5   1  14      555.31      497.02     47.90 o 
   6   1  14       78.56       59.68     28.42 o 
   7   1  14      593.44      610.36     41.14 o 
   8   1  14      112.09      123.15     33.81 o 
   9   1  14       69.44      135.91     32.92 o 
  10   1  14      964.32     1055.77     59.31 o 
 -10   2  14      582.75      514.19    104.73 o 
  -9   2  14      318.38      500.22     64.83 o 
  -8   2  14      294.24      306.37     28.05 o 
  -7   2  14      861.89      840.51     34.50 o 
  -6   2  14     1191.08     1186.67     32.72 o 
  -5   2  14      812.49      817.17     26.61 o 
  -4   2  14     1197.07     1130.76     29.16 o 
  -3   2  14      329.53      355.56     22.97 o 
  -2   2  14     3764.94     3749.26     96.00 o 
  -1   2  14      130.12      113.69     15.50 o 
   0   2  14      481.92      429.84     15.21 o 
   1   2  14     5255.23     5369.82     77.93 o 
   2   2  14     1474.79     1417.41     35.01 o 
   3   2  14      802.08      774.80     50.08 o 
   4   2  14      197.94      206.74     27.22 o 
   5   2  14      328.05      371.45     37.46 o 
   6   2  14        3.14      -13.93     26.16 o 
   7   2  14      151.67      152.37     28.97 o 
   8   2  14     1731.72     1697.22     65.21 o 
   9   2  14      335.91      377.73     60.75 o 
  10   2  14       20.97      -19.88     39.52 o 
 -10   3  14      161.09      159.23     34.19 o 
  -9   3  14      324.82      388.74     41.56 o 
  -8   3  14      119.69      128.83     27.65 o 
  -7   3  14     1299.37     1345.18     45.07 o 
  -6   3  14     2185.33     2174.62     54.63 o 
  -5   3  14        0.17       -3.52     11.41 o 
  -4   3  14     1604.51     1548.03     49.82 o 
  -3   3  14      776.42      799.95     25.19 o 
  -2   3  14     2868.35     2820.50     86.14 o 
  -1   3  14     2996.59     2820.26     60.39 o 
   0   3  14        1.11       25.66      9.11 o 
   1   3  14     4234.76     4133.44     98.28 o 
   2   3  14     1482.10     1337.63     30.83 o 
   3   3  14       99.30       81.76     15.96 o 
   4   3  14     1307.14     1229.62     68.75 o 
   5   3  14      734.59      658.42     32.23 o 
   6   3  14     1023.38      936.07     50.12 o 
   7   3  14      541.38      519.61     31.57 o 
   8   3  14      462.30      413.84     64.71 o 
   9   3  14      491.53      458.34     59.74 o 
  -9   4  14        0.40        7.78     24.72 o 
  -8   4  14      106.74      141.26     30.58 o 
  -7   4  14      191.40      185.33     25.48 o 
  -6   4  14       43.30       83.51     21.42 o 
  -5   4  14        4.33        8.06     14.79 o 
  -4   4  14      631.93      560.11     29.12 o 
  -3   4  14     1360.12     1324.54     48.57 o 
  -2   4  14       91.26       81.47     13.88 o 
  -1   4  14      467.06      414.59     17.97 o 
   0   4  14        2.29        1.04      9.37 o 
   1   4  14      752.01      710.71     24.15 o 
   2   4  14        1.44      -15.03     10.31 o 
   3   4  14       18.93      -17.75     11.83 o 
   4   4  14     3709.43     3642.49    156.32 o 
   5   4  14      331.50      307.04     26.82 o 
   6   4  14      154.31      159.13     23.62 o 
   7   4  14      222.46      210.17     33.35 o 
   8   4  14       23.41       20.30     24.55 o 
   9   4  14      667.95      679.43     53.18 o 
  -9   5  14      309.24      302.41     40.54 o 
  -8   5  14     1502.05     1540.98     78.92 o 
  -7   5  14       40.33       20.72     49.61 o 
  -6   5  14     1201.77     1163.67     43.50 o 
  -5   5  14      393.19      466.23     32.04 o 
  -4   5  14      731.05      714.59     39.16 o 
  -3   5  14      200.44      215.04     23.27 o 
  -2   5  14      187.50      155.70     21.90 o 
  -1   5  14     2683.63     2720.35     45.82 o 
   0   5  14      194.83      188.41     15.76 o 
   1   5  14       93.01      100.55     14.62 o 
   2   5  14      139.45       99.65     15.42 o 
   3   5  14      278.31      285.35     21.09 o 
   4   5  14     1763.99     1704.04     81.86 o 
   5   5  14      400.89      454.07     39.94 o 
   6   5  14      575.68      599.82     65.22 o 
   7   5  14      171.13      176.12     34.61 o 
   8   5  14       52.69       50.86     27.51 o 
  -8   6  14       47.59       30.92     28.34 o 
  -7   6  14       92.03       68.90     34.90 o 
  -6   6  14        1.26       40.59     20.89 o 
  -5   6  14      184.11      197.89     26.94 o 
  -4   6  14      293.45      303.14     28.52 o 
  -3   6  14      373.62      442.21     32.95 o 
  -2   6  14       24.93       11.01     17.08 o 
  -1   6  14        8.86        1.77     15.57 o 
   0   6  14       20.49       -7.81     14.14 o 
   1   6  14      244.75      281.46     20.93 o 
   2   6  14      145.52      156.04     18.03 o 
   3   6  14       94.19       71.36     19.98 o 
   4   6  14      171.45      166.59     30.68 o 
   5   6  14       40.40       40.31     23.90 o 
   6   6  14      224.08      257.06     45.22 o 
   7   6  14      242.92      135.43     36.18 o 
   8   6  14        1.20       -5.76     27.41 o 
  -7   7  14       40.38      -15.09     25.90 o 
  -6   7  14       39.35        0.16     24.80 o 
  -5   7  14       95.97       61.10     23.70 o 
  -4   7  14      754.41      661.39     35.86 o 
  -3   7  14      168.76      141.87     24.73 o 
  -2   7  14      540.41      513.88     32.08 o 
  -1   7  14      455.86      462.10     29.93 o 
   0   7  14        7.13       10.15     18.26 o 
   1   7  14      264.99      255.91     52.13 o 
   2   7  14        2.50       -8.76     16.74 o 
   3   7  14      741.17      809.91     58.54 o 
   4   7  14      612.32      622.91     43.12 o 
   5   7  14      175.10      185.15     51.09 o 
   6   7  14      400.84      420.33     45.28 o 
   7   7  14       15.41      -24.33     26.28 o 
  -6   8  14      519.82      538.70     78.65 o 
  -5   8  14       42.44       44.83     30.00 o 
  -4   8  14      117.00       96.42     54.00 o 
  -3   8  14      255.89      242.39     29.53 o 
  -2   8  14      411.10      497.32     36.51 o 
  -1   8  14      383.36      501.70     63.43 o 
   0   8  14       20.84       12.63     24.80 o 
   1   8  14       10.77      -25.12     27.02 o 
   2   8  14       63.90       39.28     26.51 o 
   3   8  14      112.22       93.96     29.93 o 
   4   8  14      117.94      134.69     34.43 o 
   5   8  14      202.39      169.70     34.00 o 
  -4   9  14       73.36       49.43     47.71 o 
  -3   9  14      180.29      287.69     42.95 o 
  -2   9  14       12.54      -22.75     30.34 o 
  -1   9  14        1.00       14.98     39.21 o 
   0   9  14       17.94       17.55     36.10 o 
   1   9  14      208.04      284.59     52.13 o 
   2   9  14      231.63      343.41     41.08 o 
   3   9  14       12.68       28.39     32.96 o 
 -10   1  15      325.67      443.53     43.83 o 
  -9   1  15       63.91       64.11     25.41 o 
  -8   1  15      133.71      163.74     19.80 o 
  -7   1  15     1375.63     1394.90     37.27 o 
  -6   1  15       41.41       27.26     13.62 o 
  -5   1  15      224.52      210.22     17.87 o 
  -4   1  15       47.04       26.22     11.44 o 
  -3   1  15      917.91      909.83     27.30 o 
  -2   1  15     1368.25     1357.70     33.93 o 
  -1   1  15      248.11      265.60     14.74 o 
   0   1  15     5294.61     5229.57     76.03 o 
   1   1  15     1773.07     1831.22     66.56 o 
   2   1  15     4303.89     4306.32     99.57 o 
   3   1  15     2801.94     2865.90     74.19 o 
   4   1  15       81.78       91.34     23.12 o 
   5   1  15     3523.06     3524.73     87.89 o 
   6   1  15      379.20      444.36     39.15 o 
   7   1  15      776.26      790.84     48.59 o 
   8   1  15     1039.09     1011.92     54.01 o 
   9   1  15      380.94      444.42     46.05 o 
 -10   2  15       10.01       -8.37     20.65 o 
  -9   2  15       54.46       35.81     22.71 o 
  -8   2  15      153.21      131.67     29.15 o 
  -7   2  15       19.70       33.31     18.27 o 
  -6   2  15      110.79      125.69     16.75 o 
  -5   2  15      253.48      247.99     19.15 o 
  -4   2  15      123.02      147.91     15.44 o 
  -3   2  15       83.84       68.58     14.63 o 
  -2   2  15     1284.73     1259.21     35.33 o 
  -1   2  15      414.43      379.34     15.12 o 
   0   2  15      109.55      124.68     11.44 o 
   1   2  15     2465.76     2538.01     49.78 o 
   2   2  15      249.98      199.82     25.11 o 
   3   2  15      346.61      408.90     34.17 o 
   4   2  15     3496.44     3429.65     84.74 o 
   5   2  15      103.52      112.59     26.86 o 
   6   2  15     1790.71     1803.63     63.56 o 
   7   2  15     1083.62     1088.59     53.78 o 
   8   2  15      260.86      315.31     38.83 o 
   9   2  15      587.74      685.54    100.27 o 
 -10   3  15      440.39      547.69     49.38 o 
  -9   3  15      249.09      272.11     38.15 o 
  -8   3  15      123.50       89.02     21.97 o 
  -7   3  15      412.27      443.58     33.37 o 
  -6   3  15       47.81       36.24     17.98 o 
  -5   3  15      930.84      949.39     42.55 o 
  -4   3  15      314.63      364.47     21.48 o 
  -3   3  15       25.72       10.82     15.50 o 
  -2   3  15     1666.43     1610.53     55.78 o 
  -1   3  15       37.84       31.64     12.26 o 
   0   3  15       91.72       63.53     12.83 o 
   1   3  15      225.98      268.72     18.06 o 
   2   3  15        7.32       -1.36     12.12 o 
   3   3  15      295.53      329.18     23.94 o 
   4   3  15      459.30      400.08     32.46 o 
   5   3  15       87.98       74.22     19.53 o 
   6   3  15        9.96       -3.03     15.35 o 
   7   3  15      347.76      407.46     60.43 o 
   8   3  15       25.65       25.50     39.01 o 
   9   3  15        0.07       -7.04     23.52 o 
  -9   4  15      192.62      217.66     36.59 o 
  -8   4  15      986.93      914.34     50.94 o 
  -7   4  15        0.24      -26.14     19.71 o 
  -6   4  15      698.72      648.13     33.12 o 
  -5   4  15       11.65        1.30     14.38 o 
  -4   4  15      536.57      516.91     31.73 o 
  -3   4  15      627.38      603.86     52.75 o 
  -2   4  15       30.89       28.14     12.89 o 
  -1   4  15     1646.55     1503.31     55.78 o 
   0   4  15     1209.97     1111.97     29.74 o 
   1   4  15      336.30      358.40     20.17 o 
   2   4  15       37.52       36.38     12.55 o 
   3   4  15      519.46      513.37     28.31 o 
   4   4  15      327.95      332.37     26.77 o 
   5   4  15      673.76      567.21     31.27 o 
   6   4  15      646.66      652.61     34.19 o 
   7   4  15        4.50       -4.10     22.17 o 
   8   4  15       64.57       63.44     28.32 o 
   9   4  15      360.52      399.09     46.21 o 
  -9   5  15        0.02       -5.33     25.80 o 
  -8   5  15        1.29        8.01     24.62 o 
  -7   5  15      255.09      237.32     30.33 o 
  -6   5  15        0.17       37.34     19.53 o 
  -5   5  15       63.50       89.71     21.18 o 
  -4   5  15      453.02      458.26     28.81 o 
  -3   5  15        2.79       10.51     15.85 o 
  -2   5  15        1.31      -22.51     15.01 o 
  -1   5  15      148.32      171.53     21.74 o 
   0   5  15        0.17      -16.23     10.82 o 
   1   5  15      814.26      707.63     25.92 o 
   2   5  15      178.72      206.40     28.92 o 
   3   5  15      374.76      370.56     27.41 o 
   4   5  15       20.69       20.07     16.48 o 
   5   5  15        0.35      -24.54     20.05 o 
   6   5  15        0.39      -27.84     21.39 o 
   7   5  15      152.01      100.34     29.78 o 
   8   5  15      103.08       81.68     28.50 o 
  -8   6  15      416.45      422.87     47.35 o 
  -7   6  15        9.58      -37.10     24.73 o 
  -6   6  15     1027.50     1119.48     79.02 o 
  -5   6  15      113.80      137.28     24.55 o 
  -4   6  15      177.37      231.52     38.80 o 
  -3   6  15     1199.77     1232.54     45.92 o 
  -2   6  15       22.04        0.88     19.39 o 
  -1   6  15      269.69      253.77     31.30 o 
   0   6  15       41.58       15.58     15.94 o 
   1   6  15     1115.65     1133.20     58.68 o 
   2   6  15      639.81      628.12     26.74 o 
   3   6  15       94.99       65.08     23.81 o 
   4   6  15     1236.53     1191.97    127.68 o 
   5   6  15        2.40       19.40     23.45 o 
   6   6  15       31.20        1.37     24.05 o 
   7   6  15       43.49        8.39     27.30 o 
  -7   7  15       98.31       70.09     37.81 o 
  -6   7  15        0.39        2.36     26.50 o 
  -5   7  15      681.85      620.39     38.08 o 
  -4   7  15      206.74      252.14     29.75 o 
  -3   7  15       24.77       15.84     19.84 o 
  -2   7  15      236.14      210.74     26.07 o 
  -1   7  15      618.21      570.21     39.47 o 
   0   7  15       19.09       41.75     23.13 o 
   1   7  15      190.31      165.21     35.91 o 
   2   7  15      100.64       73.25     45.46 o 
   3   7  15      265.81      332.55     29.71 o 
   4   7  15       33.44       10.10     23.19 o 
   5   7  15        6.53       -3.29     25.45 o 
   6   7  15       69.17       -1.88     27.87 o 
  -5   8  15       86.47       73.07     38.04 o 
  -4   8  15       21.92       17.39     26.75 o 
  -3   8  15      220.02      235.93     31.00 o 
  -2   8  15       52.37       63.46     50.89 o 
  -1   8  15      537.65      612.83     48.33 o 
   0   8  15       10.63       40.76     39.98 o 
   1   8  15      210.40      275.76    111.06 o 
   2   8  15      105.93       57.36     28.61 o 
   3   8  15       51.42       20.11     47.79 o 
   4   8  15      105.20       68.94     41.61 o 
   5   8  15      224.40      313.69     42.37 o 
  -3   9  15        5.41      -16.96     30.82 o 
  -2   9  15       83.22      157.92     52.41 o 
  -1   9  15       12.82       14.98     40.37 o 
   0   9  15      154.08      252.32     59.16 o 
   1   9  15      186.05      394.79     66.61 o 
   2   9  15      111.17      100.49     66.26 o 
   3   9  15      180.56      280.00     89.28 o 
 -10   0  16       19.59       -0.16     35.17 o 
  -9   0  16     1121.80     1116.05     75.15 o 
  -8   0  16      129.80       94.92     26.67 o 
  -7   0  16      212.57      196.84     28.51 o 
  -6   0  16      310.33      332.38     43.44 o 
  -5   0  16      310.58      320.11     37.23 o 
  -4   0  16     1313.38     1273.83     44.67 o 
  -3   0  16      381.25      327.47     25.93 o 
  -2   0  16       14.38        2.58     12.59 o 
  -1   0  16       26.56       14.43     12.51 o 
   0   0  16      793.25      762.85     32.53 o 
   1   0  16     3365.71     3598.99    118.01 o 
   2   0  16     2162.28     2150.26     89.98 o 
   3   0  16     2393.33     2425.88     99.38 o 
   4   0  16      507.37      554.72     53.65 o 
   5   0  16      506.38      488.96     51.78 o 
   6   0  16       65.90       22.75     29.81 o 
   7   0  16       22.06       39.13     37.89 o 
   8   0  16      610.17      574.99     65.45 o 
   9   0  16      210.91      258.69     59.94 o 
 -10   1  16      532.70      555.15     42.49 o 
  -9   1  16       59.63       21.84     25.44 o 
  -8   1  16      177.93      232.00     22.47 o 
  -7   1  16      134.89      169.93     19.12 o 
  -6   1  16      219.25      208.46     26.10 o 
  -5   1  16        3.86      -15.01     10.62 o 
  -4   1  16      311.25      341.38     19.88 o 
  -3   1  16     1897.45     1817.46     36.70 o 
  -2   1  16       94.34      120.14     13.31 o 
  -1   1  16      271.29      277.88     15.81 o 
   0   1  16       41.04       52.75     12.65 o 
   1   1  16      409.71      496.97     33.05 o 
   2   1  16      536.12      593.33     37.65 o 
   3   1  16        6.64        4.47     17.72 o 
   4   1  16      128.49      145.47     26.95 o 
   5   1  16       17.55       53.22     23.41 o 
   6   1  16      525.53      492.49     39.26 o 
   7   1  16        0.91      -20.00     22.05 o 
   8   1  16       27.04       36.72     27.41 o 
   9   1  16      663.17      680.90     52.12 o 
 -10   2  16      733.53      694.98     93.28 o 
  -9   2  16      240.85      294.29     35.75 o 
  -8   2  16      258.81      289.59     47.51 o 
  -7   2  16     1221.30     1276.88     72.49 o 
  -6   2  16       25.45       19.41     13.67 o 
  -5   2  16      929.96      868.36     28.52 o 
  -4   2  16     2080.87     2098.47     48.19 o 
  -3   2  16      813.40      861.60     31.81 o 
  -2   2  16     2659.89     2624.77     49.87 o 
  -1   2  16      915.45      861.08     25.55 o 
   0   2  16     3435.09     3544.39     71.02 o 
   1   2  16     1023.51     1057.02     34.48 o 
   2   2  16      104.23      120.77     24.45 o 
   3   2  16     3898.08     3920.50    142.74 o 
   4   2  16      558.08      509.26     39.09 o 
   5   2  16      731.37      771.40     44.64 o 
   6   2  16     1987.30     2010.90     68.92 o 
   7   2  16      882.00      880.57     50.56 o 
   8   2  16      670.58      706.83     50.07 o 
   9   2  16       21.42        6.41     27.44 o 
  -9   3  16      121.39       89.79     31.78 o 
  -8   3  16      260.51      269.03     29.41 o 
  -7   3  16        6.31       -0.74     17.13 o 
  -6   3  16       15.05        3.72     16.42 o 
  -5   3  16       77.69      129.68     17.52 o 
  -4   3  16       13.37        7.92     12.01 o 
  -3   3  16      998.83      960.89     29.24 o 
  -2   3  16     2623.19     2702.91     86.71 o 
  -1   3  16       17.62        3.02     11.24 o 
   0   3  16     1059.88     1000.20     45.42 o 
   1   3  16      153.70      149.51     15.30 o 
   2   3  16       46.04       19.66     13.55 o 
   3   3  16      380.27      383.74     25.37 o 
   4   3  16      285.90      290.59     25.07 o 
   5   3  16       21.65        5.07     15.45 o 
   6   3  16      143.28      139.77     24.58 o 
   7   3  16       24.77       -8.54     16.71 o 
   8   3  16       64.34       47.17     26.31 o 
   9   3  16       48.94       19.80     25.56 o 
  -9   4  16       36.29       68.43     30.10 o 
  -8   4  16       21.40       50.36     28.42 o 
  -7   4  16       16.28       -0.75     21.58 o 
  -6   4  16       66.93       76.26     21.01 o 
  -5   4  16        5.17      -19.42     15.66 o 
  -4   4  16        5.87      -19.89     13.26 o 
  -3   4  16      633.04      583.19     25.81 o 
  -2   4  16      637.52      560.98     23.85 o 
  -1   4  16       18.43       22.81     12.70 o 
   0   4  16      637.86      568.38     22.96 o 
   1   4  16     1223.75     1166.03     44.20 o 
   2   4  16      219.46      202.05     21.38 o 
   3   4  16      112.14       93.74     18.21 o 
   4   4  16      771.27      698.85     33.19 o 
   5   4  16      188.15      176.12     24.05 o 
   6   4  16      261.87      216.75     25.96 o 
   7   4  16      149.08      168.07     32.32 o 
   8   4  16      314.17      250.41     45.73 o 
  -8   5  16      940.45      992.25     61.61 o 
  -7   5  16        6.22       -0.27     20.04 o 
  -6   5  16     1086.16     1216.77     66.60 o 
  -5   5  16     1076.79     1066.82     41.49 o 
  -4   5  16      214.54      289.12     27.09 o 
  -3   5  16     2080.22     2050.73     85.64 o 
  -2   5  16      144.54      144.39     21.41 o 
  -1   5  16     1027.53     1113.29     85.14 o 
   0   5  16      114.24      120.96     26.06 o 
   1   5  16      511.13      519.24     23.59 o 
   2   5  16     1314.78     1260.69     41.19 o 
   3   5  16        0.10      -12.93     14.51 o 
   4   5  16     1128.64     1133.58     65.84 o 
   5   5  16       59.58       32.56     24.38 o 
   6   5  16      104.73      106.49     30.12 o 
   7   5  16      988.07     1014.58    125.97 o 
   8   5  16        2.76      -32.07     24.29 o 
  -7   6  16        2.13      -37.05     24.70 o 
  -6   6  16        2.10       -7.63     19.61 o 
  -5   6  16        0.19      -22.25     17.64 o 
  -4   6  16       66.91       35.76     19.02 o 
  -3   6  16      116.60      117.56     22.79 o 
  -2   6  16       79.34       44.66     24.20 o 
  -1   6  16      116.28      110.25     27.41 o 
   0   6  16       13.94      -12.75     18.09 o 
   1   6  16       18.63        2.01     13.93 o 
   2   6  16      265.94      272.07     22.43 o 
   3   6  16       39.77       13.12     30.28 o 
   4   6  16       23.09       51.60     26.05 o 
   5   6  16      232.84      184.76     35.55 o 
   6   6  16       36.70       10.67     25.44 o 
   7   6  16        6.51        5.14     26.26 o 
  -6   7  16      138.91       88.47     32.25 o 
  -5   7  16      208.10      217.19     28.94 o 
  -4   7  16       48.90       31.82     21.43 o 
  -3   7  16      126.19      121.78     23.80 o 
  -2   7  16      156.63      183.99     32.37 o 
  -1   7  16      767.73      749.69     45.35 o 
   0   7  16       85.41      106.63     26.88 o 
   1   7  16       34.43       -1.76     16.16 o 
   2   7  16      216.39      226.25     33.12 o 
   3   7  16       66.55       42.84     26.54 o 
   4   7  16      559.66      581.56     52.44 o 
   5   7  16      181.40      169.58     40.18 o 
   6   7  16      179.77      155.63     37.65 o 
  -5   8  16      276.81      383.40    150.50 o 
  -4   8  16      140.36       74.62     30.00 o 
  -3   8  16      189.91      293.62     32.87 o 
  -2   8  16      813.25      885.06     67.27 o 
  -1   8  16      165.56      173.23     32.89 o 
   0   8  16      426.56      585.86     68.24 o 
   1   8  16      725.23      939.03     72.36 o 
   2   8  16        8.23        7.27     24.74 o 
   3   8  16      226.48      240.21     52.48 o 
   4   8  16        0.68       -0.85     35.64 o 
  -2   9  16       14.80       59.32     46.27 o 
  -1   9  16      207.24      307.29     59.94 o 
   0   9  16       19.68       40.84     47.13 o 
   1   9  16      153.72      221.50     55.43 o 
  -9   1  17      437.60      483.19     38.69 o 
  -8   1  17       35.20       21.79     17.78 o 
  -7   1  17      751.73      798.62     34.84 o 
  -6   1  17      612.48      589.70     25.55 o 
  -5   1  17      839.58      804.16     27.75 o 
  -4   1  17     1183.65     1299.10     33.17 o 
  -3   1  17        2.77       -9.67      9.94 o 
  -2   1  17     1545.92     1503.01     32.86 o 
  -1   1  17      192.81      207.38     15.77 o 
   0   1  17     2402.76     2418.04     67.22 o 
   1   1  17     4179.36     4289.39     94.90 o 
   2   1  17       32.62        5.08     18.68 o 
   3   1  17     2385.00     2343.65     85.48 o 
   4   1  17      347.40      349.56     35.24 o 
   5   1  17     1094.14     1038.16     50.82 o 
   6   1  17     2814.60     2959.90    104.73 o 
   7   1  17      109.13       94.95     30.75 o 
   8   1  17     1147.35     1174.94     59.70 o 
   9   1  17      236.42      274.02     41.34 o 
  -9   2  17       74.18       55.13     26.84 o 
  -8   2  17       24.03        4.95     23.80 o 
  -7   2  17        0.26      -22.46     14.97 o 
  -6   2  17      275.12      294.32     22.89 o 
  -5   2  17     1036.61     1034.41     31.33 o 
  -4   2  17      122.86      158.09     16.97 o 
  -3   2  17      748.50      736.98     31.13 o 
  -2   2  17       57.06       67.50     14.47 o 
  -1   2  17     4824.19     4654.57    116.18 o 
   0   2  17       78.03      129.49     15.34 o 
   1   2  17      159.40      221.45     21.10 o 
   2   2  17     1848.84     1820.32     60.80 o 
   3   2  17      920.04      963.16     56.13 o 
   4   2  17      265.90      288.16     32.56 o 
   5   2  17       19.27       -6.99     20.12 o 
   6   2  17     1253.16     1251.57     56.69 o 
   7   2  17      488.28      537.88     43.73 o 
   8   2  17      476.57      610.85     51.59 o 
  -9   3  17      385.90      445.39     75.77 o 
  -8   3  17      129.54      130.12     24.67 o 
  -7   3  17      128.71      156.22     25.60 o 
  -6   3  17      137.72       85.82     20.29 o 
  -5   3  17      147.63      145.61     22.10 o 
  -4   3  17       69.40       49.44     14.29 o 
  -3   3  17      485.73      479.55     23.01 o 
  -2   3  17      772.48      865.90     31.92 o 
  -1   3  17     2375.96     2497.24     76.62 o 
   0   3  17      781.36      768.64     36.28 o 
   1   3  17      590.92      557.42     27.31 o 
   2   3  17       85.31       88.94     17.42 o 
   3   3  17       64.92       39.89     15.63 o 
   4   3  17        9.05        4.15     15.86 o 
   5   3  17      223.34      306.19     28.49 o 
   6   3  17      181.46      193.13     36.83 o 
   7   3  17       71.14       94.30     22.77 o 
   8   3  17      386.82      457.05     47.31 o 
  -8   4  17      781.46      757.46     62.14 o 
  -7   4  17       13.03        0.49     19.36 o 
  -6   4  17      478.91      510.19     45.56 o 
  -5   4  17      102.97      101.74     27.22 o 
  -4   4  17        1.34        1.54     16.56 o 
  -3   4  17     1659.71     1638.56     61.03 o 
  -2   4  17      107.30      110.67     16.71 o 
  -1   4  17      625.56      591.07     41.28 o 
   0   4  17     1019.05     1057.56     35.97 o 
   1   4  17      543.90      486.15     26.87 o 
   2   4  17      388.24      430.15     27.95 o 
   3   4  17      984.10      970.48     38.29 o 
   4   4  17      374.86      454.38     31.67 o 
   5   4  17      146.16      149.39     23.90 o 
   6   4  17      119.71      100.15     22.81 o 
   7   4  17      786.89      730.72    101.08 o 
   8   4  17        4.80       -1.03     26.01 o 
  -8   5  17      136.33      142.38     58.38 o 
  -7   5  17      174.26      172.36     29.00 o 
  -6   5  17       13.14        1.69     19.85 o 
  -5   5  17      150.58      138.71     24.05 o 
  -4   5  17        9.72       -0.54     16.82 o 
  -3   5  17      243.69      214.48     25.21 o 
  -2   5  17       95.90       65.59     36.72 o 
  -1   5  17        0.06        9.78     15.98 o 
   0   5  17      314.45      364.84     41.63 o 
   1   5  17      102.05       99.82     17.03 o 
   2   5  17      477.92      457.76     28.46 o 
   3   5  17        7.85       -8.31     15.95 o 
   4   5  17      438.44      416.67     30.47 o 
   5   5  17        2.41       -3.29     30.47 o 
   6   5  17       26.40       -0.79     22.39 o 
   7   5  17      167.93      183.46     46.51 o 
  -7   6  17      276.82      325.52     43.05 o 
  -6   6  17      193.72      196.20     27.83 o 
  -5   6  17      188.30      170.27     27.06 o 
  -4   6  17      311.57      276.96     29.28 o 
  -3   6  17      807.04      797.97     44.74 o 
  -2   6  17      178.96      194.31     42.47 o 
  -1   6  17      443.54      466.64     39.15 o 
   0   6  17       13.39       27.44     20.83 o 
   1   6  17      160.78      169.90     23.66 o 
   2   6  17      378.58      410.29     33.13 o 
   3   6  17      424.20      507.07     41.69 o 
   4   6  17      366.54      362.70     39.72 o 
   5   6  17      386.67      375.95    108.50 o 
   6   6  17      210.00      279.85     40.08 o 
  -6   7  17        4.40      -19.04     21.61 o 
  -5   7  17      154.10      161.51     27.28 o 
  -4   7  17       21.87       35.43     21.39 o 
  -3   7  17      162.61      194.85     34.27 o 
  -2   7  17      347.86      348.25     39.55 o 
  -1   7  17      258.13      274.91     83.89 o 
   0   7  17       45.14       92.82     65.49 o 
   1   7  17      218.25      210.38     32.43 o 
   2   7  17       37.15        8.31     32.76 o 
   3   7  17      198.93      143.85     32.39 o 
   4   7  17       12.43       10.33     26.67 o 
   5   7  17      255.92      261.08     45.50 o 
  -4   8  17        1.68      -22.71     23.24 o 
  -3   8  17      186.74      161.90     33.53 o 
  -2   8  17        9.72       -4.66     27.68 o 
  -1   8  17      508.10      552.70     65.84 o 
   0   8  17       97.10      205.90     54.89 o 
   1   8  17      273.07      364.12     59.70 o 
   2   8  17       38.97       11.10     36.57 o 
   3   8  17        0.84      -35.33     29.35 o 
  -9   0  18     1052.70     1058.24     54.05 o 
  -8   0  18      309.51      313.30     65.60 o 
  -7   0  18      756.19      831.83     58.11 o 
  -6   0  18     1324.99     1343.82     52.66 o 
  -5   0  18        2.15      -23.41     15.61 o 
  -4   0  18     1583.11     1571.56     51.72 o 
  -3   0  18       49.22       55.60     17.76 o 
  -2   0  18       13.53        7.08     15.44 o 
  -1   0  18      951.45      927.00     63.43 o 
   0   0  18      559.03      559.38     50.46 o 
   1   0  18      867.59      844.62     59.63 o 
   2   0  18      101.68       44.95     31.60 o 
   3   0  18     8655.64     9139.01    231.59 o 
   4   0  18       17.10        2.41     27.95 o 
   5   0  18     1318.35     1201.53     77.33 o 
   6   0  18     3712.87     4005.82    146.74 o 
   7   0  18      155.48      129.35     45.88 o 
   8   0  18      362.54      436.09     66.07 o 
  -9   1  18        1.38        9.28     20.29 o 
  -8   1  18        7.31      -20.18     16.98 o 
  -7   1  18        5.51       -4.81     14.30 o 
  -6   1  18       16.44       32.52     14.20 o 
  -5   1  18       44.55       48.21     14.28 o 
  -4   1  18      666.63      682.87     25.85 o 
  -3   1  18      125.96      118.27     15.68 o 
  -2   1  18      454.60      402.75     19.65 o 
  -1   1  18     1581.83     1626.18     41.30 o 
   0   1  18       40.42       45.11     21.73 o 
   1   1  18      152.70      156.33     25.07 o 
   2   1  18       83.57       73.68     23.55 o 
   3   1  18      421.22      457.12     36.24 o 
   4   1  18     1487.27     1415.12     56.79 o 
   5   1  18      208.42      218.58     34.12 o 
   6   1  18      704.03      701.42     46.92 o 
   7   1  18       63.23       48.45     27.20 o 
   8   1  18      154.62      210.50     39.76 o 
  -9   2  18      348.92      388.90     33.61 o 
  -8   2  18        2.50      -31.22     20.81 o 
  -7   2  18       31.75       -9.22     21.56 o 
  -6   2  18       26.66       -4.56     13.19 o 
  -5   2  18       87.92       83.81     16.30 o 
  -4   2  18      347.77      379.60     49.62 o 
  -3   2  18        4.23      -12.42     11.94 o 
  -2   2  18      400.00      382.54     21.48 o 
  -1   2  18      131.10      192.04     23.21 o 
   0   2  18       36.32       20.85     18.14 o 
   1   2  18      754.50      747.58     31.11 o 
   2   2  18      534.74      520.34     36.31 o 
   3   2  18       79.18       70.62     26.67 o 
   4   2  18      164.16      170.55     31.35 o 
   5   2  18      221.98      294.29     39.01 o 
   6   2  18       35.37       23.15     24.11 o 
   7   2  18        1.20      -13.21     25.90 o 
   8   2  18      939.60      965.54     65.45 o 
  -8   3  18      255.42      281.02     30.84 o 
  -7   3  18       92.77      104.76     49.23 o 
  -6   3  18        1.99      -22.87     15.24 o 
  -5   3  18       44.30       38.60     18.15 o 
  -4   3  18      232.51      244.07     21.32 o 
  -3   3  18     1377.40     1334.21     54.78 o 
  -2   3  18       28.88       30.12     13.76 o 
  -1   3  18     1844.14     2035.09    100.97 o 
   0   3  18      705.53      794.07     73.64 o 
   1   3  18      130.49      125.11     18.63 o 
   2   3  18      544.94      549.87     29.07 o 
   3   3  18      117.58       89.10     24.73 o 
   4   3  18     1244.92     1307.34     66.14 o 
   5   3  18      156.51      212.93     40.61 o 
   6   3  18       85.78       77.76     20.71 o 
   7   3  18      602.39      603.50     36.93 o 
   8   3  18       82.85       68.39     29.20 o 
  -8   4  18      145.93      203.21     47.82 o 
  -7   4  18       33.55       30.09     22.19 o 
  -6   4  18      168.03      157.90     25.01 o 
  -5   4  18      182.68      190.39     25.67 o 
  -4   4  18     1481.07     1648.50     91.57 o 
  -3   4  18       21.03       26.97     17.46 o 
  -2   4  18      157.54      175.90     38.18 o 
  -1   4  18     1096.20     1101.54     61.56 o 
   0   4  18        2.50      -13.61     14.28 o 
   1   4  18     1365.97     1344.64    107.06 o 
   2   4  18      513.54      491.90     29.41 o 
   3   4  18       26.21       36.85     18.48 o 
   4   4  18      696.19      662.55     34.86 o 
   5   4  18      753.79      711.11     36.96 o 
   6   4  18      127.73      115.03     35.67 o 
   7   4  18        1.53       -3.09     24.96 o 
  -7   5  18        0.70       -7.72     19.80 o 
  -6   5  18      345.65      392.01     35.49 o 
  -5   5  18      728.56      746.49     37.82 o 
  -4   5  18        7.72      -16.46     17.26 o 
  -3   5  18      992.61      954.09     39.93 o 
  -2   5  18       24.53       -1.98     21.05 o 
  -1   5  18      686.66      638.57     36.56 o 
   0   5  18       71.29       45.28     18.32 o 
   1   5  18      369.06      345.08     34.23 o 
   2   5  18      698.31      672.48     33.94 o 
   3   5  18       82.45       66.35     27.35 o 
   4   5  18       57.27       14.27     20.60 o 
   5   5  18      211.09      161.02     31.61 o 
   6   5  18      186.60      213.44     61.18 o 
   7   5  18        3.23       -7.44     30.05 o 
  -6   6  18       37.38       48.37     23.40 o 
  -5   6  18       15.62      -10.60     19.25 o 
  -4   6  18      112.34       91.22     37.68 o 
  -3   6  18      144.24      164.20     30.63 o 
  -2   6  18        7.43       17.61     25.54 o 
  -1   6  18      191.17      220.52     78.38 o 
   0   6  18       44.74       54.67     23.54 o 
   1   6  18       28.90       -3.31     22.67 o 
   2   6  18      126.77      142.45     23.88 o 
   3   6  18       23.21       -2.92     23.92 o 
   4   6  18      257.04      274.30     38.73 o 
   5   6  18       10.34        4.85     24.25 o 
   6   6  18       32.18        7.50     27.17 o 
  -5   7  18      567.97      688.86     41.22 o 
  -4   7  18       99.71      114.16     26.12 o 
  -3   7  18      527.06      616.10     45.31 o 
  -2   7  18      175.41      270.16     46.12 o 
  -1   7  18      404.06      500.01     44.71 o 
   0   7  18      724.68      820.69    105.98 o 
   1   7  18        0.77       -9.54     22.64 o 
   3   7  18      312.02      433.95     73.48 o 
   4   7  18      222.26      201.35     47.36 o 
  -3   8  18       10.59       -9.50     27.47 o 
  -2   8  18        3.89       15.76     26.20 o 
  -1   8  18       43.56       64.42     30.54 o 
   0   8  18      102.83      147.20     52.48 o 
   1   8  18      143.11      195.03     47.98 o 
  -9   1  19      338.81      498.27     38.53 o 
  -8   1  19      215.81      271.62     29.20 o 
  -7   1  19      230.47      252.98     24.52 o 
  -6   1  19     1079.61     1085.85     34.79 o 
  -5   1  19       30.18        6.67     13.95 o 
  -4   1  19     2264.39     2398.47     71.31 o 
  -3   1  19     1045.26     1028.40     30.01 o 
  -2   1  19      425.51      402.60     24.85 o 
  -1   1  19       10.12       28.23     19.47 o 
   0   1  19        3.35      -25.55     18.13 o 
   1   1  19      812.99      764.10     42.23 o 
   2   1  19       80.50       79.08     24.91 o 
   3   1  19       23.00       22.74     21.22 o 
   4   1  19      286.36      351.02     36.61 o 
   5   1  19       74.21       50.61     27.68 o 
   6   1  19      342.57      500.32     46.97 o 
   7   1  19        1.18       -0.67     26.11 o 
   8   1  19      307.19      321.93     50.43 o 
  -8   2  19        5.33      -23.69     23.47 o 
  -7   2  19       99.98      115.81     55.94 o 
  -6   2  19        6.06       -9.50     17.16 o 
  -5   2  19      441.53      420.53     39.28 o 
  -4   2  19      510.72      456.12     28.79 o 
  -3   2  19      153.65      150.36     17.56 o 
  -2   2  19       24.40       -4.36     14.22 o 
  -1   2  19       18.22       14.43     18.82 o 
   0   2  19        2.83      -25.94     17.29 o 
   1   2  19        7.12       -1.45     18.52 o 
   2   2  19        2.71        9.93     19.19 o 
   3   2  19       96.70      118.30     25.98 o 
   4   2  19      101.22       61.94     25.42 o 
   5   2  19      107.75       82.75     27.92 o 
   6   2  19       17.03       31.50     25.95 o 
   7   2  19       86.84       93.28     44.72 o 
   8   2  19       17.93       29.84     30.86 o 
  -8   3  19       11.62       22.37     22.05 o 
  -7   3  19      116.32      103.36     31.63 o 
  -6   3  19      264.58      297.74     30.21 o 
  -5   3  19      258.95      282.48     28.06 o 
  -4   3  19      262.29      244.79     24.19 o 
  -3   3  19        0.21       -7.32     12.04 o 
  -2   3  19      317.64      364.92     44.66 o 
  -1   3  19     1201.29     1259.77     84.11 o 
   0   3  19       75.58      116.51     26.65 o 
   1   3  19     1946.52     2004.72    137.57 o 
   2   3  19        5.74      -18.39     14.54 o 
   3   3  19      488.06      445.27     29.38 o 
   4   3  19      614.09      591.76     45.86 o 
   5   3  19       13.49       24.02     21.55 o 
   6   3  19     1228.84     1170.73     46.89 o 
   7   3  19       13.54        4.43     19.70 o 
  -7   4  19       13.72        6.00     20.64 o 
  -6   4  19       33.97       48.30     24.21 o 
  -5   4  19     1015.73     1060.72     42.40 o 
  -4   4  19      229.48      235.62     26.23 o 
  -3   4  19      126.99      164.11     29.40 o 
  -2   4  19      783.44      786.19     40.03 o 
  -1   4  19     1245.94     1302.84     71.17 o 
   0   4  19      877.10      857.90     85.75 o 
   1   4  19       22.49       13.47     28.34 o 
   2   4  19     1328.49     1284.74     47.47 o 
   3   4  19        1.75        1.31     16.87 o 
   4   4  19      270.20      374.01     38.91 o 
   5   4  19     1049.36     1003.77     42.71 o 
   6   4  19      145.09      132.13     25.36 o 
   7   4  19       17.01       -9.00     23.92 o 
  -7   5  19       56.60       17.12     29.87 o 
  -6   5  19        7.14      -28.12     18.75 o 
  -5   5  19        4.38       -3.71     18.84 o 
  -4   5  19        1.26      -15.57     18.66 o 
  -3   5  19      693.10      691.28     67.89 o 
  -2   5  19       61.49       59.45     22.84 o 
  -1   5  19       16.02       16.73     21.11 o 
   0   5  19       22.72       -0.81     20.02 o 
   1   5  19        0.86      -26.51     18.63 o 
   2   5  19      348.69      277.67     33.99 o 
   3   5  19      287.15      321.70     35.13 o 
   4   5  19       89.20       73.98     21.74 o 
   5   5  19       26.27       40.17     26.95 o 
   6   5  19       90.52       65.42     28.21 o 
  -6   6  19       93.25       67.65     25.57 o 
  -5   6  19      233.34      240.50     29.76 o 
  -4   6  19       16.40        7.79     26.83 o 
  -3   6  19      515.59      510.03     42.13 o 
  -2   6  19      131.33      110.17     29.34 o 
  -1   6  19      325.79      427.26     60.95 o 
   0   6  19     1273.28     1382.20    119.87 o 
   1   6  19       10.46       -0.60     33.73 o 
   2   6  19      226.65      208.49     33.86 o 
   3   6  19      158.17      146.90     32.13 o 
   4   6  19      982.06     1021.26    115.84 o 
   5   6  19      586.65      611.04     47.72 o 
  -4   7  19       30.99       17.18     27.45 o 
  -3   7  19        0.29        2.87     24.11 o 
  -2   7  19        4.10      -24.30     24.04 o 
  -1   7  19      177.17      225.68     67.58 o 
   0   7  19       18.12       23.60     24.71 o 
   1   7  19      103.36       76.86     37.89 o 
   3   7  19        1.98       20.96     42.24 o 
  -1   8  19      111.53      150.06     35.43 o 
   0   8  19       56.21       25.39     40.53 o 
  -8   0  20        1.67      -32.09     21.39 o 
  -7   0  20     1266.56     1369.22     68.75 o 
  -6   0  20     2013.75     2152.54     89.56 o 
  -5   0  20       91.64       92.13     31.09 o 
  -4   0  20     1577.47     1661.74     56.34 o 
  -3   0  20        2.62       -8.80     15.91 o 
  -2   0  20     2157.31     2105.47     96.19 o 
  -1   0  20       29.22        3.26     27.72 o 
   0   0  20        1.38        3.73     27.02 o 
   1   0  20     5131.96     5499.42    166.69 o 
   2   0  20      398.81      366.45     53.34 o 
   3   0  20       16.05       18.24     30.43 o 
   4   0  20      775.24      769.01     65.29 o 
   5   0  20      977.47      961.16     74.14 o 
   6   0  20     1028.83     1086.93     79.73 o 
   7   0  20     1012.62      993.69     81.52 o 
  -8   1  20        2.17       -9.59     18.82 o 
  -7   1  20      141.58      152.29     22.00 o 
  -6   1  20        5.99       -1.55     15.77 o 
  -5   1  20       32.40       14.48     14.56 o 
  -4   1  20      497.26      558.77     25.84 o 
  -3   1  20      142.09      119.66     19.93 o 
  -2   1  20      223.74      286.65     32.80 o 
  -1   1  20        0.09      -11.90     17.27 o 
   0   1  20      166.73      138.48     30.47 o 
   1   1  20      760.85      735.10     43.13 o 
   2   1  20       54.44       30.70     22.26 o 
   3   1  20       26.82       27.25     22.78 o 
   4   1  20       22.97      -18.87     19.80 o 
   5   1  20        3.84      -11.43     23.20 o 
   6   1  20        4.62       58.13     29.53 o 
   7   1  20        1.87      -19.73     39.32 o 
  -8   2  20       86.00       71.22     23.52 o 
  -7   2  20       17.36      -13.51     25.77 o 
  -6   2  20      486.56      490.53     33.42 o 
  -5   2  20       42.85       43.06     19.99 o 
  -4   2  20      571.46      573.39     31.21 o 
  -3   2  20      193.29      231.02     30.00 o 
  -2   2  20       39.49       18.57     16.00 o 
  -1   2  20     1759.14     1857.97     64.26 o 
   0   2  20        0.81       -9.28     18.69 o 
   1   2  20      498.01      500.61     36.93 o 
   2   2  20      725.31      706.29     42.74 o 
   3   2  20       52.87       24.65     23.50 o 
   4   2  20      198.94      177.31     32.42 o 
   5   2  20      359.69      414.30     41.79 o 
   6   2  20     1079.18     1127.72     59.44 o 
   7   2  20       58.41       28.21     39.52 o 
  -7   3  20      147.01      163.86     26.45 o 
  -6   3  20       61.73       92.98     23.09 o 
  -5   3  20      866.87      898.47     39.16 o 
  -4   3  20      133.03      116.11     18.77 o 
  -3   3  20      533.36      487.56     29.77 o 
  -2   3  20      601.53      606.01     42.42 o 
  -1   3  20      883.39      993.21     48.96 o 
   0   3  20     2389.24     2390.02    161.99 o 
   1   3  20      334.93      368.22     37.14 o 
   2   3  20      909.00      864.85     63.82 o 
   3   3  20       44.34       51.73     18.59 o 
   4   3  20      881.51      876.71     50.89 o 
   5   3  20     1078.30     1109.07     57.33 o 
   6   3  20       45.32       33.92     19.94 o 
   7   3  20      503.48      531.30     37.42 o 
  -7   4  20        3.42       -7.87     20.24 o 
  -6   4  20       11.81      -14.60     22.47 o 
  -5   4  20      230.15      224.64     27.49 o 
  -4   4  20      425.65      406.04     60.36 o 
  -3   4  20        4.62       -1.63     20.83 o 
  -2   4  20      193.58      229.73     36.12 o 
  -1   4  20       19.18        6.24     21.12 o 
   0   4  20      129.42      120.57     26.49 o 
   1   4  20        0.66       -9.32     19.99 o 
   2   4  20      469.06      510.70     39.07 o 
   3   4  20      507.23      536.18     40.92 o 
   4   4  20      310.52      382.26     32.23 o 
   5   4  20      106.13      102.77     23.88 o 
   6   4  20        0.87       -0.69     18.32 o 
  -6   5  20       41.33       26.10     21.99 o 
  -5   5  20       76.57       44.80     22.21 o 
  -4   5  20      264.75      295.22     38.94 o 
  -3   5  20      702.10      724.43     78.53 o 
  -2   5  20     1083.78     1180.01    160.40 o 
  -1   5  20        0.93        0.45     19.96 o 
   0   5  20      188.75      175.20     30.39 o 
   1   5  20       26.79      -21.14     38.28 o 
   2   5  20      147.36       89.13     27.52 o 
   3   5  20      741.68      661.80     35.96 o 
   4   5  20      752.35      748.45     39.33 o 
   5   5  20      320.96      326.31     61.18 o 
  -5   6  20       43.54       48.74     28.22 o 
  -4   6  20       39.78       48.28     30.20 o 
  -3   6  20        7.33      -23.93     22.96 o 
  -2   6  20      274.97      280.68     48.52 o 
  -1   6  20      136.46      118.46     30.79 o 
   0   6  20       14.29       14.91     36.57 o 
   1   6  20       66.66       38.82     39.67 o 
   2   6  20      229.27      225.34     49.26 o 
   3   6  20      123.01      172.90     52.79 o 
   4   6  20       27.61       22.31     27.81 o 
  -3   7  20      449.72      519.00     58.23 o 
  -2   7  20      310.52      374.45     94.72 o 
  -1   7  20       27.35       -1.00     24.60 o 
   0   7  20       14.90      -29.11     33.85 o 
   1   7  20       84.05       40.60     37.81 o 
  -7   1  21        0.63      -11.42     15.79 o 
  -6   1  21      790.48      820.11     43.17 o 
  -5   1  21      102.13       77.37     19.56 o 
  -4   1  21       83.07       94.44     17.19 o 
  -3   1  21      233.69      226.51     46.58 o 
  -2   1  21      258.31      321.21     37.16 o 
  -1   1  21      714.42      711.77     43.29 o 
   0   1  21        2.23      -16.43     19.42 o 
   1   1  21      736.15      759.59     43.85 o 
   2   1  21       94.33       73.92     24.18 o 
   3   1  21      315.25      390.76     38.56 o 
   4   1  21      137.61      115.72     32.14 o 
   5   1  21       12.66      -12.97     22.25 o 
   6   1  21      911.18      862.86     53.69 o 
   7   1  21       21.64       11.86     26.80 o 
  -7   2  21       47.63       47.83     28.05 o 
  -6   2  21      210.95      305.01     29.96 o 
  -5   2  21       26.04       -1.85     15.78 o 
  -4   2  21        0.60      -19.35     12.90 o 
  -3   2  21      216.14      269.33     48.68 o 
  -2   2  21      429.07      447.69     39.63 o 
  -1   2  21       10.86       64.52     23.92 o 
   0   2  21       95.98      156.28     29.59 o 
   1   2  21      223.99      260.56     34.05 o 
   2   2  21      131.17      163.90     30.08 o 
   3   2  21      241.48      188.80     31.74 o 
   4   2  21      268.39      279.15     36.21 o 
   5   2  21      517.18      574.49     44.08 o 
   6   2  21       97.48       92.60     33.73 o 
  -7   3  21       29.19       -1.13     26.82 o 
  -6   3  21      229.20      295.30     31.24 o 
  -5   3  21       35.88       36.44     20.96 o 
  -4   3  21      458.77      462.95     31.76 o 
  -3   3  21       12.65       12.97     17.09 o 
  -2   3  21       19.04       -2.94     23.10 o 
  -1   3  21      612.26      622.54     40.72 o 
   0   3  21       15.39       25.09     21.41 o 
   1   3  21      623.90      618.45     42.30 o 
   2   3  21      359.58      428.38     57.69 o 
   3   3  21       31.54       14.31     17.96 o 
   4   3  21      113.58      137.79     24.69 o 
   5   3  21        0.19      -20.20     16.76 o 
   6   3  21       44.53       48.75     21.90 o 
  -6   4  21        7.10       -9.37     18.74 o 
  -5   4  21      315.22      285.31     30.56 o 
  -4   4  21      214.16      215.15     33.60 o 
  -3   4  21      299.70      309.21     58.58 o 
  -2   4  21      479.09      482.08     40.13 o 
  -1   4  21       63.76       19.03     21.82 o 
   0   4  21      716.43      800.31    150.27 o 
   1   4  21       35.60       16.27     22.01 o 
   2   4  21      238.71      229.71     35.48 o 
   3   4  21      892.76      915.51     51.88 o 
   4   4  21      293.43      305.96     31.37 o 
   5   4  21       71.75       36.10     20.81 o 
  -5   5  21        0.20      -10.93     26.09 o 
  -4   5  21       74.61       98.10     29.37 o 
  -3   5  21      218.53      253.70     35.64 o 
  -2   5  21        1.05        8.84     24.43 o 
  -1   5  21       54.67       26.94     34.01 o 
   0   5  21       24.48       34.47     23.95 o 
   1   5  21      127.90      158.33     32.93 o 
   2   5  21      220.99      223.53     36.97 o 
   3   5  21      264.40      353.69     42.09 o 
   4   5  21        6.41        4.43     20.32 o 
  -4   6  21      225.05      290.53     96.50 o 
  -3   6  21       36.18       25.65     25.83 o 
  -2   6  21      450.01      589.94     67.97 o 
  -1   6  21       44.53       29.74     39.52 o 
   0   6  21      275.84      308.61     57.76 o 
   1   6  21      305.65      333.84     58.62 o 
   2   6  21      491.76      540.54     46.61 o 
   3   6  21      788.96      988.64     83.38 o 
  -1   7  21        5.77      -18.87     35.17 o 
   0   7  21        4.25      -39.25     26.16 o 
  -7   0  22       25.80      -13.40     23.80 o 
  -6   0  22     1138.49     1111.89     53.42 o 
  -5   0  22      771.84      776.43     43.70 o 
  -4   0  22        8.78      -12.27     35.56 o 
  -3   0  22       73.55       52.95     40.06 o 
  -2   0  22      771.61      881.74     70.50 o 
  -1   0  22      137.91      154.50     44.95 o 
   0   0  22       36.25        3.65     29.50 o 
   1   0  22      152.50      125.70     39.28 o 
   2   0  22       56.19       59.08     35.95 o 
   3   0  22        2.13      -19.88     31.21 o 
   4   0  22        4.06       14.60     32.22 o 
   5   0  22      318.25      426.54     62.73 o 
   6   0  22       98.62      102.09     48.45 o 
  -7   1  22       23.71       17.54     17.66 o 
  -6   1  22      117.88      153.62     21.65 o 
  -5   1  22      341.60      400.84     27.17 o 
  -4   1  22       35.12       17.37     18.45 o 
  -3   1  22       61.66        9.81     25.19 o 
  -2   1  22      238.29      296.12     36.07 o 
  -1   1  22      428.08      487.52     40.69 o 
   0   1  22        9.33        0.79     21.04 o 
   1   1  22      844.07      878.58     48.33 o 
   2   1  22       95.44       66.40     32.88 o 
   3   1  22      171.51      195.72     32.40 o 
   4   1  22      164.20      140.23     32.04 o 
   5   1  22        5.59      -21.05     25.42 o 
   6   1  22        5.74       -4.53     26.41 o 
  -7   2  22       11.65       12.93     18.83 o 
  -6   2  22     1029.13     1115.39     45.65 o 
  -5   2  22      118.07      101.18     21.49 o 
  -4   2  22       90.01       67.74     22.10 o 
  -3   2  22      544.92      542.36     42.76 o 
  -2   2  22      530.81      538.72     55.78 o 
  -1   2  22     1486.72     1614.88    156.44 o 
   0   2  22       82.26      129.12     28.82 o 
   1   2  22     1251.94     1349.92     59.40 o 
   2   2  22       61.08       44.31     25.44 o 
   3   2  22        0.19      -18.16     20.80 o 
   4   2  22      913.39     1049.61     57.96 o 
   5   2  22        0.65      -15.01     26.10 o 
   6   2  22       28.58       49.13     28.83 o 
  -6   3  22        9.35      -20.12     19.65 o 
  -5   3  22       54.22       34.23     25.02 o 
  -4   3  22      411.40      457.51     43.33 o 
  -3   3  22        3.31       -5.49     21.85 o 
  -2   3  22      180.65      120.26     44.41 o 
  -1   3  22      152.34      162.51     30.86 o 
   0   3  22      228.26      257.69     34.83 o 
   1   3  22      294.20      327.02     36.86 o 
   2   3  22       31.26       26.32     25.23 o 
   3   3  22      321.56      358.63     41.15 o 
   4   3  22        8.96       -8.09     18.54 o 
   5   3  22       38.73        7.98     20.12 o 
  -5   4  22       18.26       -3.45     26.09 o 
  -4   4  22       49.34       26.02     25.79 o 
  -3   4  22        3.15       -3.83     21.17 o 
  -2   4  22      295.20      281.89     35.76 o 
  -1   4  22      255.88      228.47     41.73 o 
   0   4  22       25.29        6.63     21.83 o 
   1   4  22       84.20       24.81     26.94 o 
   2   4  22       26.17       15.96     26.50 o 
   3   4  22        5.69       24.68     28.32 o 
   4   4  22       15.20      -11.01     18.34 o 
   5   4  22        5.64        5.78     19.10 o 
  -4   5  22      608.54      674.63     47.94 o 
  -3   5  22      114.42      113.92     30.48 o 
  -2   5  22      582.02      583.68     65.91 o 
  -1   5  22       91.85       75.93     40.45 o 
   0   5  22      528.01      581.55     42.69 o 
   1   5  22      396.00      487.59     45.61 o 
   2   5  22      763.44      764.30     48.93 o 
   3   5  22     1101.67     1129.10     58.52 o 
  -2   6  22       93.63       86.95     42.39 o 
  -1   6  22        0.85      -40.37     29.35 o 
   0   6  22       10.67      -34.24     29.19 o 
   1   6  22        0.13       10.71     37.34 o 
   2   6  22      103.37      125.78     31.53 o 
  -6   1  23      985.39     1127.32     37.92 o 
  -5   1  23      311.03      373.12     66.14 o 
  -4   1  23      285.02      280.76     40.59 o 
  -3   1  23      483.09      490.73     42.49 o 
  -2   1  23       17.46       -3.75     21.46 o 
  -1   1  23     2200.93     2457.55    128.26 o 
   0   1  23      385.24      433.83     42.66 o 
   1   1  23      238.93      312.58     36.53 o 
   2   1  23       56.71       84.36     26.80 o 
   3   1  23       29.22       -6.81     22.34 o 
   4   1  23      695.42      785.93     50.39 o 
   5   1  23      253.42      279.12     41.52 o 
  -6   2  23       79.41      112.79     36.47 o 
  -5   2  23        7.39      -28.41     18.94 o 
  -4   2  23       37.19       18.03     27.46 o 
  -3   2  23      112.94      119.36     34.16 o 
  -2   2  23      335.24      337.63     51.36 o 
  -1   2  23       80.93       86.83     28.13 o 
   0   2  23      931.53      948.16     51.17 o 
   1   2  23      581.43      679.19     45.45 o 
   2   2  23      326.10      368.61     39.80 o 
   3   2  23      336.60      378.52     59.98 o 
   4   2  23        0.07        6.24     25.62 o 
   5   2  23       75.49       85.94     31.68 o 
  -5   3  23       11.50      -31.39     20.93 o 
  -4   3  23      118.16      118.60     42.97 o 
  -3   3  23      168.03      157.75     32.00 o 
  -2   3  23        2.54      -24.01     22.10 o 
  -1   3  23      100.80      142.72     30.68 o 
   0   3  23       62.97       51.63     26.47 o 
   1   3  23      256.59      245.06     35.02 o 
   2   3  23       41.33       42.37     27.44 o 
   3   3  23       86.26       99.70     30.49 o 
   4   3  23       69.63       30.57     27.09 o 
  -4   4  23       75.51       72.86     39.21 o 
  -3   4  23        4.29      -46.12     30.74 o 
  -2   4  23      233.14      261.56     53.73 o 
  -1   4  23       26.67      -22.65     24.72 o 
   0   4  23       97.32      108.74     29.56 o 
   1   4  23      487.48      519.93     43.60 o 
   2   4  23      526.41      539.58     46.09 o 
   3   4  23      364.03      437.38     46.55 o 
   4   4  23       40.50       51.63     28.01 o 
  -3   5  23        0.08      -25.00     34.16 o 
  -2   5  23       33.08       -4.43     36.57 o 
  -1   5  23       52.81       64.98     38.90 o 
   0   5  23       78.67       59.88     40.92 o 
   1   5  23        4.06       35.27     26.63 o 
   2   5  23       21.76        2.29     25.02 o 
  -5   0  24       29.22      -48.83     33.15 o 
  -4   0  24       37.51       -9.08     36.88 o 
  -3   0  24     2757.53     2933.48    129.19 o 
  -2   0  24      377.00      396.58     60.01 o 
  -1   0  24      793.50      838.41     72.82 o 
   0   0  24      533.07      596.96     64.44 o 
   1   0  24       27.86       23.29     33.38 o 
   2   0  24       25.12       16.15     36.96 o 
   3   0  24       39.34       -8.00     34.47 o 
   4   0  24     1777.86     1971.93    108.23 o 
  -5   1  24       61.75       42.80     28.77 o 
  -4   1  24        4.63      -34.78     25.88 o 
  -3   1  24      150.31      235.04     37.16 o 
  -2   1  24      182.74      169.44     33.32 o 
  -1   1  24        0.61       57.15     31.95 o 
   0   1  24        8.78       13.25     23.76 o 
   1   1  24       31.45       46.46     27.81 o 
   2   1  24        0.45      -14.27     21.03 o 
   3   1  24      151.57      157.30     34.30 o 
   4   1  24       73.05      124.06     31.53 o 
  -5   2  24       19.94       -4.75     30.08 o 
  -4   2  24      270.68      226.87     67.93 o 
  -3   2  24      159.02       88.30     30.07 o 
  -2   2  24       60.48       29.20     26.15 o 
  -1   2  24      587.84      598.71     51.55 o 
   0   2  24        0.81       -3.71     24.12 o 
   1   2  24      184.79      262.01     36.42 o 
   2   2  24       93.76      131.73     33.18 o 
   3   2  24      143.47      181.52     33.56 o 
   4   2  24       19.80       26.30     27.69 o 
  -4   3  24       20.62      -47.51     31.68 o 
  -3   3  24       13.86      -28.20     26.98 o 
  -2   3  24      157.77      188.34     36.13 o 
  -1   3  24      168.74      204.74     35.74 o 
   0   3  24       69.54       46.50     27.54 o 
   1   3  24       91.70       86.87     30.19 o 
   2   3  24       26.50       13.10     24.28 o 
   3   3  24       54.33       58.16     51.98 o 
  -3   4  24      108.92      115.29     49.30 o 
  -2   4  24       19.86      -25.39     34.70 o 
  -1   4  24      122.04      139.01     32.56 o 
   0   4  24      102.08      133.39     45.38 o 
   1   4  24        0.96      -31.81     23.81 o 
   2   4  24      210.76      337.57     41.92 o 
  -4   1  25       36.30       12.88     27.35 o 
  -3   1  25      887.12     1022.59     60.67 o 
  -2   1  25      485.44      598.06     51.53 o 
  -1   1  25      241.06      293.49     40.80 o 
   0   1  25      354.15      369.88     42.67 o 
   1   1  25       36.30       33.01     34.28 o 
   2   1  25      537.57      581.09     45.22 o 
   3   1  25      193.80      181.54     34.20 o 
  -4   2  25      136.55      115.68     50.23 o 
  -3   2  25       75.14       71.97     31.13 o 
  -2   2  25      242.27      231.10     38.50 o 
  -1   2  25      122.93      133.30     31.72 o 
   0   2  25      120.53       84.29     30.91 o 
   1   2  25      242.01      264.10     38.96 o 
   2   2  25       61.01       25.14     31.17 o 
   3   2  25        2.55        2.04     28.34 o 
  -3   3  25        1.01      -13.36     26.76 o 
  -2   3  25        3.75      -15.93     26.43 o 
  -1   3  25      209.75      193.32     53.03 o 
   0   3  25       45.95       22.61     31.33 o 
   1   3  25       70.85       31.16     34.55 o 
   2   3  25      151.73      148.38     42.04 o 
  -3   0  26      678.36      656.35     73.06 o 
  -2   0  26      120.28       82.92     42.47 o 
  -1   0  26      802.57      925.76     77.17 o 
   0   0  26      296.94      367.93     62.27 o 
   1   0  26        0.85       19.49     38.20 o 
   2   0  26     1405.72     1599.66     99.76 o 
  -2   1  26      178.30      220.99     38.28 o 
  -1   1  26        0.16      -32.48     25.06 o 
   0   1  26       43.97        0.05     25.55 o 
   1   1  26      116.48      113.20     45.57 o 
  -1   2  26        7.04      -16.48     24.99 o 
   0   2  26       94.03       57.95     33.15 o 
                                                 
